# Supplementary material for: Competitive Interactions between PIRT, the Cold Sensing Ion Channel TRPM8, and PIP2 Suggest a Mechanism for Regulation
Source: Sci Rep. 2019 Oct 1;9:14128. doi: 10.1038/s41598-019-49912-5 (PMC6773951; doi:10.1038/s41598-019-49912-5)
Supplement: Supplementary file 1 — hTRPM8-TMD Coordinate File 1 [file 41598_2019_49912_MOESM1_ESM.zip]

Archive with 1 entries (1 files):
- hTRPM8-TMD.pdb
