# Supplementary material for: Competitive Interactions between PIRT, the Cold Sensing Ion Channel TRPM8, and PIP2 Suggest a Mechanism for Regulation
Source: Sci Rep. 2019 Oct 1;9:14128. doi: 10.1038/s41598-019-49912-5 (PMC6773951; doi:10.1038/s41598-019-49912-5)
Supplement: Supplementary file 1 — hTRPM8-TMD Coordinate File 1 [file 41598_2019_49912_MOESM1_ESM.zip › hTRPM8-TMD.pdb]

ATOM      1  N   PRO A 672     189.652 162.543 175.482  1.00  0.00           N  
ATOM      2  CA  PRO A 672     190.888 162.590 174.718  1.00  0.00           C  
ATOM      3  C   PRO A 672     191.997 161.887 175.441  1.00  0.00           C  
ATOM      4  O   PRO A 672     192.011 161.827 176.667  1.00  0.00           O  
ATOM      5  CB  PRO A 672     191.186 164.088 174.600  1.00  0.00           C  
ATOM      6  CG  PRO A 672     190.691 164.651 175.888  1.00  0.00           C  
ATOM      7  CD  PRO A 672     189.472 163.825 176.204  1.00  0.00           C  
ATOM      8 1H   PRO A 672     189.346 163.483 175.690  1.00  0.00           H  
ATOM      9 2H   PRO A 672     188.940 162.071 174.942  1.00  0.00           H  
ATOM     10  HA  PRO A 672     190.719 162.138 173.729  1.00  0.00           H  
ATOM     11 1HB  PRO A 672     192.264 164.247 174.447  1.00  0.00           H  
ATOM     12 2HB  PRO A 672     190.673 164.507 173.722  1.00  0.00           H  
ATOM     13 1HG  PRO A 672     191.463 164.579 176.668  1.00  0.00           H  
ATOM     14 2HG  PRO A 672     190.463 165.721 175.771  1.00  0.00           H  
ATOM     15 1HD  PRO A 672     189.413 163.646 177.288  1.00  0.00           H  
ATOM     16 2HD  PRO A 672     188.566 164.341 175.855  1.00  0.00           H  
ATOM     17  N   GLY A 673     192.968 161.395 174.693  1.00  0.00           N  
ATOM     18  CA  GLY A 673     194.208 160.652 174.575  1.00  0.00           C  
ATOM     19  C   GLY A 673     195.159 161.189 175.630  1.00  0.00           C  
ATOM     20  O   GLY A 673     196.005 160.465 176.147  1.00  0.00           O  
ATOM     21  H   GLY A 673     193.269 161.264 175.648  1.00  0.00           H  
ATOM     22 1HA  GLY A 673     194.009 159.593 174.741  1.00  0.00           H  
ATOM     23 2HA  GLY A 673     194.620 160.797 173.577  1.00  0.00           H  
ATOM     24  N   VAL A 674     195.074 162.497 175.877  1.00  0.00           N  
ATOM     25  CA  VAL A 674     195.912 163.165 176.848  1.00  0.00           C  
ATOM     26  C   VAL A 674     195.639 162.670 178.256  1.00  0.00           C  
ATOM     27  O   VAL A 674     196.464 162.838 179.145  1.00  0.00           O  
ATOM     28  CB  VAL A 674     195.683 164.686 176.774  1.00  0.00           C  
ATOM     29  CG1 VAL A 674     196.070 165.196 175.394  1.00  0.00           C  
ATOM     30  CG2 VAL A 674     194.225 164.981 177.095  1.00  0.00           C  
ATOM     31  H   VAL A 674     194.414 163.053 175.354  1.00  0.00           H  
ATOM     32  HA  VAL A 674     196.956 162.959 176.604  1.00  0.00           H  
ATOM     33  HB  VAL A 674     196.326 165.190 177.496  1.00  0.00           H  
ATOM     34 1HG1 VAL A 674     195.907 166.273 175.345  1.00  0.00           H  
ATOM     35 2HG1 VAL A 674     197.122 164.980 175.209  1.00  0.00           H  
ATOM     36 3HG1 VAL A 674     195.459 164.703 174.639  1.00  0.00           H  
ATOM     37 1HG2 VAL A 674     194.050 166.055 177.047  1.00  0.00           H  
ATOM     38 2HG2 VAL A 674     193.592 164.473 176.367  1.00  0.00           H  
ATOM     39 3HG2 VAL A 674     193.995 164.621 178.098  1.00  0.00           H  
ATOM     40  N   GLN A 675     194.494 162.050 178.460  1.00  0.00           N  
ATOM     41  CA  GLN A 675     194.174 161.541 179.755  1.00  0.00           C  
ATOM     42  C   GLN A 675     194.886 160.225 179.947  1.00  0.00           C  
ATOM     43  O   GLN A 675     194.984 159.731 181.064  1.00  0.00           O  
ATOM     44  CB  GLN A 675     192.658 161.399 179.914  1.00  0.00           C  
ATOM     45  CG  GLN A 675     191.908 162.718 179.834  1.00  0.00           C  
ATOM     46  CD  GLN A 675     192.303 163.699 180.922  1.00  0.00           C  
ATOM     47  NE2 GLN A 675     192.778 164.871 180.516  1.00  0.00           N  
ATOM     48  OE1 GLN A 675     192.189 163.422 182.119  1.00  0.00           O  
ATOM     49  H   GLN A 675     193.795 161.989 177.730  1.00  0.00           H  
ATOM     50  HA  GLN A 675     194.531 162.237 180.515  1.00  0.00           H  
ATOM     51 1HB  GLN A 675     192.269 160.740 179.138  1.00  0.00           H  
ATOM     52 2HB  GLN A 675     192.432 160.938 180.875  1.00  0.00           H  
ATOM     53 1HG  GLN A 675     192.118 163.184 178.871  1.00  0.00           H  
ATOM     54 2HG  GLN A 675     190.841 162.521 179.930  1.00  0.00           H  
ATOM     55 1HE2 GLN A 675     193.055 165.558 181.189  1.00  0.00           H  
ATOM     56 2HE2 GLN A 675     192.860 165.069 179.539  1.00  0.00           H  
ATOM     57  N   ASN A 676     195.277 159.592 178.840  1.00  0.00           N  
ATOM     58  CA  ASN A 676     196.043 158.375 178.920  1.00  0.00           C  
ATOM     59  C   ASN A 676     197.382 158.797 179.409  1.00  0.00           C  
ATOM     60  O   ASN A 676     197.879 158.262 180.385  1.00  0.00           O  
ATOM     61  CB  ASN A 676     196.166 157.646 177.595  1.00  0.00           C  
ATOM     62  CG  ASN A 676     194.891 156.985 177.149  1.00  0.00           C  
ATOM     63  ND2 ASN A 676     194.640 157.035 175.866  1.00  0.00           N  
ATOM     64  OD1 ASN A 676     194.134 156.431 177.955  1.00  0.00           O  
ATOM     65  H   ASN A 676     195.169 160.019 177.940  1.00  0.00           H  
ATOM     66  HA  ASN A 676     195.591 157.739 179.683  1.00  0.00           H  
ATOM     67 1HB  ASN A 676     196.475 158.338 176.810  1.00  0.00           H  
ATOM     68 2HB  ASN A 676     196.939 156.882 177.675  1.00  0.00           H  
ATOM     69 1HD2 ASN A 676     193.809 156.615 175.502  1.00  0.00           H  
ATOM     70 2HD2 ASN A 676     195.280 157.493 175.249  1.00  0.00           H  
ATOM     71  N   PHE A 677     197.876 159.876 178.808  1.00  0.00           N  
ATOM     72  CA  PHE A 677     199.159 160.448 179.178  1.00  0.00           C  
ATOM     73  C   PHE A 677     199.133 160.753 180.639  1.00  0.00           C  
ATOM     74  O   PHE A 677     200.072 160.447 181.363  1.00  0.00           O  
ATOM     75  CB  PHE A 677     199.458 161.726 178.391  1.00  0.00           C  
ATOM     76  CG  PHE A 677     200.662 162.446 178.926  1.00  0.00           C  
ATOM     77  CD1 PHE A 677     201.945 161.983 178.673  1.00  0.00           C  
ATOM     78  CD2 PHE A 677     200.500 163.589 179.682  1.00  0.00           C  
ATOM     79  CE1 PHE A 677     203.044 162.657 179.172  1.00  0.00           C  
ATOM     80  CE2 PHE A 677     201.596 164.265 180.181  1.00  0.00           C  
ATOM     81  CZ  PHE A 677     202.870 163.798 179.926  1.00  0.00           C  
ATOM     82  H   PHE A 677     197.413 160.180 177.954  1.00  0.00           H  
ATOM     83  HA  PHE A 677     199.947 159.718 178.987  1.00  0.00           H  
ATOM     84 1HB  PHE A 677     199.627 161.482 177.343  1.00  0.00           H  
ATOM     85 2HB  PHE A 677     198.608 162.407 178.421  1.00  0.00           H  
ATOM     86  HD1 PHE A 677     202.080 161.081 178.076  1.00  0.00           H  
ATOM     87  HD2 PHE A 677     199.493 163.956 179.884  1.00  0.00           H  
ATOM     88  HE1 PHE A 677     204.048 162.285 178.969  1.00  0.00           H  
ATOM     89  HE2 PHE A 677     201.457 165.166 180.777  1.00  0.00           H  
ATOM     90  HZ  PHE A 677     203.735 164.329 180.320  1.00  0.00           H  
ATOM     91  N   LEU A 678     198.052 161.356 181.073  1.00  0.00           N  
ATOM     92  CA  LEU A 678     197.905 161.704 182.456  1.00  0.00           C  
ATOM     93  C   LEU A 678     198.063 160.502 183.342  1.00  0.00           C  
ATOM     94  O   LEU A 678     198.826 160.539 184.297  1.00  0.00           O  
ATOM     95  CB  LEU A 678     196.535 162.353 182.689  1.00  0.00           C  
ATOM     96  CG  LEU A 678     196.244 162.712 184.152  1.00  0.00           C  
ATOM     97  CD1 LEU A 678     197.313 163.688 184.625  1.00  0.00           C  
ATOM     98  CD2 LEU A 678     194.847 163.309 184.242  1.00  0.00           C  
ATOM     99  H   LEU A 678     197.360 161.673 180.410  1.00  0.00           H  
ATOM    100  HA  LEU A 678     198.671 162.431 182.725  1.00  0.00           H  
ATOM    101 1HB  LEU A 678     196.473 163.263 182.095  1.00  0.00           H  
ATOM    102 2HB  LEU A 678     195.755 161.674 182.346  1.00  0.00           H  
ATOM    103  HG  LEU A 678     196.299 161.819 184.774  1.00  0.00           H  
ATOM    104 1HD1 LEU A 678     197.127 163.959 185.664  1.00  0.00           H  
ATOM    105 2HD1 LEU A 678     198.294 163.218 184.544  1.00  0.00           H  
ATOM    106 3HD1 LEU A 678     197.287 164.585 184.007  1.00  0.00           H  
ATOM    107 1HD2 LEU A 678     194.640 163.564 185.281  1.00  0.00           H  
ATOM    108 2HD2 LEU A 678     194.791 164.206 183.625  1.00  0.00           H  
ATOM    109 3HD2 LEU A 678     194.115 162.583 183.888  1.00  0.00           H  
ATOM    110  N   SER A 679     197.354 159.431 183.033  1.00  0.00           N  
ATOM    111  CA  SER A 679     197.444 158.240 183.858  1.00  0.00           C  
ATOM    112  C   SER A 679     198.810 157.600 183.755  1.00  0.00           C  
ATOM    113  O   SER A 679     199.287 156.983 184.699  1.00  0.00           O  
ATOM    114  CB  SER A 679     196.404 157.219 183.440  1.00  0.00           C  
ATOM    115  OG  SER A 679     196.731 156.699 182.180  1.00  0.00           O  
ATOM    116  H   SER A 679     196.675 159.479 182.292  1.00  0.00           H  
ATOM    117  HA  SER A 679     197.277 158.539 184.894  1.00  0.00           H  
ATOM    118 1HB  SER A 679     196.359 156.417 184.177  1.00  0.00           H  
ATOM    119 2HB  SER A 679     195.421 157.686 183.410  1.00  0.00           H  
ATOM    120  HG  SER A 679     196.720 157.447 181.578  1.00  0.00           H  
ATOM    121  N   LYS A 680     199.464 157.799 182.615  1.00  0.00           N  
ATOM    122  CA  LYS A 680     200.810 157.330 182.405  1.00  0.00           C  
ATOM    123  C   LYS A 680     201.753 158.048 183.315  1.00  0.00           C  
ATOM    124  O   LYS A 680     202.707 157.456 183.806  1.00  0.00           O  
ATOM    125  CB  LYS A 680     201.173 157.485 180.927  1.00  0.00           C  
ATOM    126  CG  LYS A 680     200.438 156.474 180.058  1.00  0.00           C  
ATOM    127  CD  LYS A 680     200.662 156.721 178.573  1.00  0.00           C  
ATOM    128  CE  LYS A 680     199.848 155.737 177.746  1.00  0.00           C  
ATOM    129  NZ  LYS A 680     199.951 156.016 176.288  1.00  0.00           N1+
ATOM    130  H   LYS A 680     199.043 158.363 181.902  1.00  0.00           H  
ATOM    131  HA  LYS A 680     200.846 156.278 182.654  1.00  0.00           H  
ATOM    132 1HB  LYS A 680     200.934 158.487 180.569  1.00  0.00           H  
ATOM    133 2HB  LYS A 680     202.247 157.357 180.790  1.00  0.00           H  
ATOM    134 1HG  LYS A 680     200.788 155.470 180.302  1.00  0.00           H  
ATOM    135 2HG  LYS A 680     199.366 156.517 180.250  1.00  0.00           H  
ATOM    136 1HD  LYS A 680     200.366 157.740 178.319  1.00  0.00           H  
ATOM    137 2HD  LYS A 680     201.720 156.604 178.339  1.00  0.00           H  
ATOM    138 1HE  LYS A 680     200.205 154.727 177.940  1.00  0.00           H  
ATOM    139 2HE  LYS A 680     198.801 155.800 178.045  1.00  0.00           H  
ATOM    140 1HZ  LYS A 680     199.398 155.343 175.776  1.00  0.00           H  
ATOM    141 2HZ  LYS A 680     199.609 156.947 176.098  1.00  0.00           H  
ATOM    142 3HZ  LYS A 680     200.916 155.946 175.999  1.00  0.00           H  
ATOM    143  N   GLN A 681     201.430 159.282 183.645  1.00  0.00           N  
ATOM    144  CA  GLN A 681     202.221 159.989 184.612  1.00  0.00           C  
ATOM    145  C   GLN A 681     201.933 159.416 185.982  1.00  0.00           C  
ATOM    146  O   GLN A 681     202.833 159.255 186.802  1.00  0.00           O  
ATOM    147  CB  GLN A 681     201.903 161.487 184.638  1.00  0.00           C  
ATOM    148  CG  GLN A 681     202.314 162.285 183.413  1.00  0.00           C  
ATOM    149  CD  GLN A 681     201.778 163.699 183.535  1.00  0.00           C  
ATOM    150  NE2 GLN A 681     202.658 164.663 183.780  1.00  0.00           N  
ATOM    151  OE1 GLN A 681     200.570 163.918 183.408  1.00  0.00           O  
ATOM    152  H   GLN A 681     200.706 159.753 183.133  1.00  0.00           H  
ATOM    153  HA  GLN A 681     203.275 159.835 184.385  1.00  0.00           H  
ATOM    154 1HB  GLN A 681     200.831 161.635 184.762  1.00  0.00           H  
ATOM    155 2HB  GLN A 681     202.399 161.940 185.497  1.00  0.00           H  
ATOM    156 1HG  GLN A 681     203.402 162.310 183.345  1.00  0.00           H  
ATOM    157 2HG  GLN A 681     201.905 161.815 182.518  1.00  0.00           H  
ATOM    158 1HE2 GLN A 681     202.338 165.607 183.867  1.00  0.00           H  
ATOM    159 2HE2 GLN A 681     203.630 164.445 183.877  1.00  0.00           H  
ATOM    160  N   TRP A 682     200.655 159.262 186.265  1.00  0.00           N  
ATOM    161  CA  TRP A 682     200.162 158.862 187.562  1.00  0.00           C  
ATOM    162  C   TRP A 682     200.722 157.548 188.017  1.00  0.00           C  
ATOM    163  O   TRP A 682     201.079 157.376 189.180  1.00  0.00           O  
ATOM    164  CB  TRP A 682     198.634 158.795 187.532  1.00  0.00           C  
ATOM    165  CG  TRP A 682     198.036 158.365 188.838  1.00  0.00           C  
ATOM    166  CD1 TRP A 682     197.286 157.248 189.058  1.00  0.00           C  
ATOM    167  CD2 TRP A 682     198.135 159.040 190.105  1.00  0.00           C  
ATOM    168  CE2 TRP A 682     197.425 158.276 191.035  1.00  0.00           C  
ATOM    169  CE3 TRP A 682     198.761 160.219 190.528  1.00  0.00           C  
ATOM    170  NE1 TRP A 682     196.912 157.186 190.378  1.00  0.00           N  
ATOM    171  CZ2 TRP A 682     197.320 158.651 192.365  1.00  0.00           C  
ATOM    172  CZ3 TRP A 682     198.656 160.593 191.863  1.00  0.00           C  
ATOM    173  CH2 TRP A 682     197.954 159.829 192.760  1.00  0.00           C  
ATOM    174  H   TRP A 682     199.985 159.518 185.563  1.00  0.00           H  
ATOM    175  HA  TRP A 682     200.453 159.622 188.286  1.00  0.00           H  
ATOM    176 1HB  TRP A 682     198.230 159.774 187.273  1.00  0.00           H  
ATOM    177 2HB  TRP A 682     198.312 158.096 186.760  1.00  0.00           H  
ATOM    178  HD1 TRP A 682     197.025 156.516 188.296  1.00  0.00           H  
ATOM    179  HE1 TRP A 682     196.351 156.457 190.795  1.00  0.00           H  
ATOM    180  HE3 TRP A 682     199.323 160.830 189.823  1.00  0.00           H  
ATOM    181  HZ2 TRP A 682     196.766 158.057 193.093  1.00  0.00           H  
ATOM    182  HZ3 TRP A 682     199.148 161.513 192.180  1.00  0.00           H  
ATOM    183  HH2 TRP A 682     197.892 160.151 193.800  1.00  0.00           H  
ATOM    184  N   TYR A 683     200.841 156.625 187.096  1.00  0.00           N  
ATOM    185  CA  TYR A 683     201.374 155.341 187.428  1.00  0.00           C  
ATOM    186  C   TYR A 683     202.846 155.268 187.066  1.00  0.00           C  
ATOM    187  O   TYR A 683     203.343 154.182 186.804  1.00  0.00           O  
ATOM    188  CB  TYR A 683     200.601 154.234 186.708  1.00  0.00           C  
ATOM    189  CG  TYR A 683     199.238 153.982 187.313  1.00  0.00           C  
ATOM    190  CD1 TYR A 683     198.071 154.344 186.655  1.00  0.00           C  
ATOM    191  CD2 TYR A 683     199.175 153.375 188.558  1.00  0.00           C  
ATOM    192  CE1 TYR A 683     196.848 154.095 187.247  1.00  0.00           C  
ATOM    193  CE2 TYR A 683     197.952 153.126 189.149  1.00  0.00           C  
ATOM    194  CZ  TYR A 683     196.790 153.484 188.497  1.00  0.00           C  
ATOM    195  OH  TYR A 683     195.574 153.234 189.091  1.00  0.00           O  
ATOM    196  H   TYR A 683     200.425 156.784 186.194  1.00  0.00           H  
ATOM    197  HA  TYR A 683     201.286 155.187 188.504  1.00  0.00           H  
ATOM    198 1HB  TYR A 683     200.472 154.499 185.657  1.00  0.00           H  
ATOM    199 2HB  TYR A 683     201.172 153.306 186.740  1.00  0.00           H  
ATOM    200  HD1 TYR A 683     198.120 154.821 185.676  1.00  0.00           H  
ATOM    201  HD2 TYR A 683     200.095 153.094 189.072  1.00  0.00           H  
ATOM    202  HE1 TYR A 683     195.929 154.377 186.733  1.00  0.00           H  
ATOM    203  HE2 TYR A 683     197.904 152.649 190.129  1.00  0.00           H  
ATOM    204  HH  TYR A 683     195.686 152.591 189.795  1.00  0.00           H  
ATOM    205  N   GLY A 684     203.526 156.412 187.029  1.00  0.00           N  
ATOM    206  CA  GLY A 684     204.952 156.460 186.780  1.00  0.00           C  
ATOM    207  C   GLY A 684     205.423 155.542 185.690  1.00  0.00           C  
ATOM    208  O   GLY A 684     205.058 155.682 184.524  1.00  0.00           O  
ATOM    209  H   GLY A 684     203.066 157.290 187.201  1.00  0.00           H  
ATOM    210 1HA  GLY A 684     205.230 157.483 186.529  1.00  0.00           H  
ATOM    211 2HA  GLY A 684     205.482 156.210 187.698  1.00  0.00           H  
ATOM    212  N   GLU A 685     206.225 154.582 186.078  1.00  0.00           N  
ATOM    213  CA  GLU A 685     206.806 153.665 185.139  1.00  0.00           C  
ATOM    214  C   GLU A 685     206.150 152.319 185.049  1.00  0.00           C  
ATOM    215  O   GLU A 685     206.699 151.422 184.434  1.00  0.00           O  
ATOM    216  CB  GLU A 685     208.282 153.454 185.487  1.00  0.00           C  
ATOM    217  CG  GLU A 685     209.144 154.708 185.497  1.00  0.00           C  
ATOM    218  CD  GLU A 685     210.558 154.415 185.918  1.00  0.00           C  
ATOM    219  OE1 GLU A 685     211.302 153.888 185.126  1.00  0.00           O  
ATOM    220  OE2 GLU A 685     210.891 154.722 187.038  1.00  0.00           O1-
ATOM    221  H   GLU A 685     206.438 154.484 187.060  1.00  0.00           H  
ATOM    222  HA  GLU A 685     206.751 154.123 184.151  1.00  0.00           H  
ATOM    223 1HB  GLU A 685     208.357 153.001 186.475  1.00  0.00           H  
ATOM    224 2HB  GLU A 685     208.720 152.762 184.768  1.00  0.00           H  
ATOM    225 1HG  GLU A 685     209.150 155.145 184.499  1.00  0.00           H  
ATOM    226 2HG  GLU A 685     208.704 155.437 186.177  1.00  0.00           H  
ATOM    227  N   ILE A 686     204.974 152.160 185.608  1.00  0.00           N  
ATOM    228  CA  ILE A 686     204.377 150.845 185.580  1.00  0.00           C  
ATOM    229  C   ILE A 686     203.078 150.799 184.842  1.00  0.00           C  
ATOM    230  O   ILE A 686     202.415 151.815 184.671  1.00  0.00           O  
ATOM    231  CB  ILE A 686     204.163 150.334 187.017  1.00  0.00           C  
ATOM    232  CG1 ILE A 686     203.119 151.197 187.730  1.00  0.00           C  
ATOM    233  CG2 ILE A 686     205.494 150.346 187.752  1.00  0.00           C  
ATOM    234  CD1 ILE A 686     202.655 150.628 189.052  1.00  0.00           C  
ATOM    235  H   ILE A 686     204.506 152.927 186.061  1.00  0.00           H  
ATOM    236  HA  ILE A 686     205.071 150.182 185.070  1.00  0.00           H  
ATOM    237  HB  ILE A 686     203.770 149.318 186.992  1.00  0.00           H  
ATOM    238 1HG1 ILE A 686     203.541 152.185 187.905  1.00  0.00           H  
ATOM    239 2HG1 ILE A 686     202.251 151.311 187.080  1.00  0.00           H  
ATOM    240 1HG2 ILE A 686     205.349 149.986 188.771  1.00  0.00           H  
ATOM    241 2HG2 ILE A 686     206.203 149.699 187.238  1.00  0.00           H  
ATOM    242 3HG2 ILE A 686     205.888 151.362 187.780  1.00  0.00           H  
ATOM    243 1HD1 ILE A 686     201.916 151.295 189.496  1.00  0.00           H  
ATOM    244 2HD1 ILE A 686     202.207 149.647 188.889  1.00  0.00           H  
ATOM    245 3HD1 ILE A 686     203.506 150.531 189.725  1.00  0.00           H  
ATOM    246  N   SER A 687     202.763 149.669 184.244  1.00  0.00           N  
ATOM    247  CA  SER A 687     201.535 149.662 183.479  1.00  0.00           C  
ATOM    248  C   SER A 687     200.375 149.892 184.371  1.00  0.00           C  
ATOM    249  O   SER A 687     200.278 149.313 185.453  1.00  0.00           O  
ATOM    250  CB  SER A 687     201.295 148.343 182.771  1.00  0.00           C  
ATOM    251  OG  SER A 687     200.043 148.365 182.141  1.00  0.00           O  
ATOM    252  H   SER A 687     203.322 148.834 184.324  1.00  0.00           H  
ATOM    253  HA  SER A 687     201.565 150.453 182.736  1.00  0.00           H  
ATOM    254 1HB  SER A 687     202.082 148.172 182.037  1.00  0.00           H  
ATOM    255 2HB  SER A 687     201.339 147.525 183.488  1.00  0.00           H  
ATOM    256  HG  SER A 687     200.075 149.092 181.515  1.00  0.00           H  
ATOM    257  N   ARG A 688     199.468 150.737 183.903  1.00  0.00           N  
ATOM    258  CA  ARG A 688     198.266 151.053 184.629  1.00  0.00           C  
ATOM    259  C   ARG A 688     197.351 149.856 184.735  1.00  0.00           C  
ATOM    260  O   ARG A 688     196.399 149.872 185.512  1.00  0.00           O  
ATOM    261  CB  ARG A 688     197.551 152.212 183.949  1.00  0.00           C  
ATOM    262  CG  ARG A 688     196.989 151.921 182.567  1.00  0.00           C  
ATOM    263  CD  ARG A 688     196.446 153.160 181.955  1.00  0.00           C  
ATOM    264  NE  ARG A 688     195.858 152.920 180.646  1.00  0.00           N  
ATOM    265  CZ  ARG A 688     195.319 153.878 179.867  1.00  0.00           C  
ATOM    266  NH1 ARG A 688     195.287 155.134 180.252  1.00  0.00           N1+
ATOM    267  NH2 ARG A 688     194.802 153.587 178.686  1.00  0.00           N  
ATOM    268  H   ARG A 688     199.660 151.225 183.040  1.00  0.00           H  
ATOM    269  HA  ARG A 688     198.542 151.363 185.632  1.00  0.00           H  
ATOM    270 1HB  ARG A 688     196.720 152.539 184.573  1.00  0.00           H  
ATOM    271 2HB  ARG A 688     198.238 153.052 183.849  1.00  0.00           H  
ATOM    272 1HG  ARG A 688     197.778 151.528 181.925  1.00  0.00           H  
ATOM    273 2HG  ARG A 688     196.188 151.185 182.643  1.00  0.00           H  
ATOM    274 1HD  ARG A 688     195.672 153.574 182.601  1.00  0.00           H  
ATOM    275 2HD  ARG A 688     197.248 153.887 181.836  1.00  0.00           H  
ATOM    276  HE  ARG A 688     195.855 151.971 180.297  1.00  0.00           H  
ATOM    277 1HH1 ARG A 688     195.664 155.430 181.142  1.00  0.00           H  
ATOM    278 2HH1 ARG A 688     194.873 155.818 179.635  1.00  0.00           H  
ATOM    279 1HH2 ARG A 688     194.802 152.635 178.345  1.00  0.00           H  
ATOM    280 2HH2 ARG A 688     194.409 154.338 178.139  1.00  0.00           H  
ATOM    281  N   ASP A 689     197.626 148.810 183.965  1.00  0.00           N  
ATOM    282  CA  ASP A 689     196.849 147.605 184.008  1.00  0.00           C  
ATOM    283  C   ASP A 689     197.108 146.796 185.253  1.00  0.00           C  
ATOM    284  O   ASP A 689     196.311 145.928 185.604  1.00  0.00           O  
ATOM    285  CB  ASP A 689     197.132 146.769 182.757  1.00  0.00           C  
ATOM    286  CG  ASP A 689     196.597 147.453 181.506  1.00  0.00           C  
ATOM    287  OD1 ASP A 689     195.798 148.348 181.647  1.00  0.00           O  
ATOM    288  OD2 ASP A 689     196.988 147.077 180.427  1.00  0.00           O1-
ATOM    289  H   ASP A 689     198.399 148.837 183.310  1.00  0.00           H  
ATOM    290  HA  ASP A 689     195.791 147.871 183.994  1.00  0.00           H  
ATOM    291 1HB  ASP A 689     198.206 146.613 182.653  1.00  0.00           H  
ATOM    292 2HB  ASP A 689     196.672 145.786 182.858  1.00  0.00           H  
ATOM    293  N   THR A 690     198.203 147.079 185.946  1.00  0.00           N  
ATOM    294  CA  THR A 690     198.468 146.389 187.185  1.00  0.00           C  
ATOM    295  C   THR A 690     197.389 146.845 188.146  1.00  0.00           C  
ATOM    296  O   THR A 690     197.133 148.041 188.275  1.00  0.00           O  
ATOM    297  CB  THR A 690     199.852 146.702 187.784  1.00  0.00           C  
ATOM    298  CG2 THR A 690     200.006 146.023 189.136  1.00  0.00           C  
ATOM    299  OG1 THR A 690     200.888 146.241 186.907  1.00  0.00           O  
ATOM    300  H   THR A 690     198.890 147.733 185.587  1.00  0.00           H  
ATOM    301  HA  THR A 690     198.403 145.307 187.064  1.00  0.00           H  
ATOM    302  HB  THR A 690     199.953 147.780 187.904  1.00  0.00           H  
ATOM    303  HG1 THR A 690     201.171 145.361 187.168  1.00  0.00           H  
ATOM    304 1HG2 THR A 690     200.988 146.253 189.549  1.00  0.00           H  
ATOM    305 2HG2 THR A 690     199.234 146.384 189.816  1.00  0.00           H  
ATOM    306 3HG2 THR A 690     199.907 144.945 189.020  1.00  0.00           H  
ATOM    307  N   LYS A 691     196.762 145.901 188.819  1.00  0.00           N  
ATOM    308  CA  LYS A 691     195.691 146.246 189.737  1.00  0.00           C  
ATOM    309  C   LYS A 691     196.203 147.075 190.895  1.00  0.00           C  
ATOM    310  O   LYS A 691     197.324 146.867 191.359  1.00  0.00           O  
ATOM    311  CB  LYS A 691     195.016 144.992 190.296  1.00  0.00           C  
ATOM    312  CG  LYS A 691     194.263 144.150 189.275  1.00  0.00           C  
ATOM    313  CD  LYS A 691     193.661 142.925 189.948  1.00  0.00           C  
ATOM    314  CE  LYS A 691     192.890 142.057 188.965  1.00  0.00           C  
ATOM    315  NZ  LYS A 691     192.323 140.849 189.624  1.00  0.00           N1+
ATOM    316  H   LYS A 691     197.018 144.933 188.687  1.00  0.00           H  
ATOM    317  HA  LYS A 691     194.954 146.841 189.197  1.00  0.00           H  
ATOM    318 1HB  LYS A 691     195.770 144.354 190.758  1.00  0.00           H  
ATOM    319 2HB  LYS A 691     194.305 145.279 191.072  1.00  0.00           H  
ATOM    320 1HG  LYS A 691     193.468 144.744 188.822  1.00  0.00           H  
ATOM    321 2HG  LYS A 691     194.944 143.832 188.486  1.00  0.00           H  
ATOM    322 1HD  LYS A 691     194.459 142.330 190.393  1.00  0.00           H  
ATOM    323 2HD  LYS A 691     192.982 143.244 190.738  1.00  0.00           H  
ATOM    324 1HE  LYS A 691     192.079 142.640 188.531  1.00  0.00           H  
ATOM    325 2HE  LYS A 691     193.558 141.743 188.163  1.00  0.00           H  
ATOM    326 1HZ  LYS A 691     191.820 140.298 188.943  1.00  0.00           H  
ATOM    327 2HZ  LYS A 691     193.072 140.296 190.017  1.00  0.00           H  
ATOM    328 3HZ  LYS A 691     191.692 141.131 190.360  1.00  0.00           H  
ATOM    329  N   ASN A 692     195.390 148.016 191.351  1.00  0.00           N  
ATOM    330  CA  ASN A 692     195.764 148.836 192.482  1.00  0.00           C  
ATOM    331  C   ASN A 692     195.969 147.926 193.653  1.00  0.00           C  
ATOM    332  O   ASN A 692     196.863 148.138 194.468  1.00  0.00           O  
ATOM    333  CB  ASN A 692     194.714 149.893 192.770  1.00  0.00           C  
ATOM    334  CG  ASN A 692     194.723 151.007 191.760  1.00  0.00           C  
ATOM    335  ND2 ASN A 692     193.637 151.734 191.696  1.00  0.00           N  
ATOM    336  OD1 ASN A 692     195.703 151.217 191.036  1.00  0.00           O  
ATOM    337  H   ASN A 692     194.498 148.168 190.900  1.00  0.00           H  
ATOM    338  HA  ASN A 692     196.713 149.333 192.279  1.00  0.00           H  
ATOM    339 1HB  ASN A 692     193.725 149.432 192.777  1.00  0.00           H  
ATOM    340 2HB  ASN A 692     194.885 150.315 193.761  1.00  0.00           H  
ATOM    341 1HD2 ASN A 692     193.579 152.490 191.044  1.00  0.00           H  
ATOM    342 2HD2 ASN A 692     192.865 151.533 192.298  1.00  0.00           H  
ATOM    343  N   TRP A 693     195.133 146.907 193.711  1.00  0.00           N  
ATOM    344  CA  TRP A 693     195.175 145.842 194.682  1.00  0.00           C  
ATOM    345  C   TRP A 693     196.546 145.200 194.704  1.00  0.00           C  
ATOM    346  O   TRP A 693     197.175 145.123 195.752  1.00  0.00           O  
ATOM    347  CB  TRP A 693     194.072 144.829 194.368  1.00  0.00           C  
ATOM    348  CG  TRP A 693     194.157 143.519 195.092  1.00  0.00           C  
ATOM    349  CD1 TRP A 693     193.856 143.242 196.391  1.00  0.00           C  
ATOM    350  CD2 TRP A 693     194.590 142.280 194.503  1.00  0.00           C  
ATOM    351  CE2 TRP A 693     194.524 141.306 195.503  1.00  0.00           C  
ATOM    352  CE3 TRP A 693     195.023 141.921 193.221  1.00  0.00           C  
ATOM    353  NE1 TRP A 693     194.075 141.911 196.650  1.00  0.00           N  
ATOM    354  CZ2 TRP A 693     194.878 139.988 195.265  1.00  0.00           C  
ATOM    355  CZ3 TRP A 693     195.378 140.599 192.980  1.00  0.00           C  
ATOM    356  CH2 TRP A 693     195.305 139.660 193.978  1.00  0.00           C  
ATOM    357  H   TRP A 693     194.389 146.873 193.028  1.00  0.00           H  
ATOM    358  HA  TRP A 693     194.986 146.274 195.663  1.00  0.00           H  
ATOM    359 1HB  TRP A 693     193.104 145.269 194.608  1.00  0.00           H  
ATOM    360 2HB  TRP A 693     194.084 144.610 193.300  1.00  0.00           H  
ATOM    361  HD1 TRP A 693     193.496 143.968 197.118  1.00  0.00           H  
ATOM    362  HE1 TRP A 693     193.931 141.452 197.538  1.00  0.00           H  
ATOM    363  HE3 TRP A 693     195.076 142.670 192.432  1.00  0.00           H  
ATOM    364  HZ2 TRP A 693     194.829 139.225 196.042  1.00  0.00           H  
ATOM    365  HZ3 TRP A 693     195.715 140.327 191.980  1.00  0.00           H  
ATOM    366  HH2 TRP A 693     195.590 138.631 193.757  1.00  0.00           H  
ATOM    367  N   LYS A 694     197.052 144.845 193.527  1.00  0.00           N  
ATOM    368  CA  LYS A 694     198.382 144.269 193.417  1.00  0.00           C  
ATOM    369  C   LYS A 694     199.426 145.223 193.911  1.00  0.00           C  
ATOM    370  O   LYS A 694     200.378 144.815 194.574  1.00  0.00           O  
ATOM    371  CB  LYS A 694     198.730 143.903 191.974  1.00  0.00           C  
ATOM    372  CG  LYS A 694     198.009 142.699 191.384  1.00  0.00           C  
ATOM    373  CD  LYS A 694     198.423 142.505 189.933  1.00  0.00           C  
ATOM    374  CE  LYS A 694     197.777 141.268 189.326  1.00  0.00           C  
ATOM    375  NZ  LYS A 694     198.180 141.081 187.906  1.00  0.00           N1+
ATOM    376  H   LYS A 694     196.494 144.958 192.693  1.00  0.00           H  
ATOM    377  HA  LYS A 694     198.420 143.375 194.040  1.00  0.00           H  
ATOM    378 1HB  LYS A 694     198.513 144.749 191.321  1.00  0.00           H  
ATOM    379 2HB  LYS A 694     199.800 143.701 191.913  1.00  0.00           H  
ATOM    380 1HG  LYS A 694     198.258 141.805 191.957  1.00  0.00           H  
ATOM    381 2HG  LYS A 694     196.931 142.847 191.436  1.00  0.00           H  
ATOM    382 1HD  LYS A 694     198.128 143.379 189.351  1.00  0.00           H  
ATOM    383 2HD  LYS A 694     199.506 142.399 189.867  1.00  0.00           H  
ATOM    384 1HE  LYS A 694     198.073 140.391 189.901  1.00  0.00           H  
ATOM    385 2HE  LYS A 694     196.693 141.367 189.380  1.00  0.00           H  
ATOM    386 1HZ  LYS A 694     197.735 140.254 187.535  1.00  0.00           H  
ATOM    387 2HZ  LYS A 694     197.897 141.887 187.366  1.00  0.00           H  
ATOM    388 3HZ  LYS A 694     199.183 140.976 187.852  1.00  0.00           H  
ATOM    389  N   ILE A 695     199.279 146.486 193.552  1.00  0.00           N  
ATOM    390  CA  ILE A 695     200.250 147.485 193.911  1.00  0.00           C  
ATOM    391  C   ILE A 695     200.338 147.656 195.397  1.00  0.00           C  
ATOM    392  O   ILE A 695     201.431 147.755 195.946  1.00  0.00           O  
ATOM    393  CB  ILE A 695     199.910 148.843 193.269  1.00  0.00           C  
ATOM    394  CG1 ILE A 695     200.068 148.748 191.749  1.00  0.00           C  
ATOM    395  CG2 ILE A 695     200.822 149.898 193.876  1.00  0.00           C  
ATOM    396  CD1 ILE A 695     199.488 149.922 190.994  1.00  0.00           C  
ATOM    397  H   ILE A 695     198.502 146.742 192.950  1.00  0.00           H  
ATOM    398  HA  ILE A 695     201.231 147.188 193.541  1.00  0.00           H  
ATOM    399  HB  ILE A 695     198.869 149.100 193.463  1.00  0.00           H  
ATOM    400 1HG1 ILE A 695     201.128 148.673 191.510  1.00  0.00           H  
ATOM    401 2HG1 ILE A 695     199.578 147.839 191.402  1.00  0.00           H  
ATOM    402 1HG2 ILE A 695     200.605 150.872 193.440  1.00  0.00           H  
ATOM    403 2HG2 ILE A 695     200.659 149.942 194.953  1.00  0.00           H  
ATOM    404 3HG2 ILE A 695     201.862 149.638 193.676  1.00  0.00           H  
ATOM    405 1HD1 ILE A 695     199.640 149.778 189.924  1.00  0.00           H  
ATOM    406 2HD1 ILE A 695     198.419 149.999 191.200  1.00  0.00           H  
ATOM    407 3HD1 ILE A 695     199.985 150.838 191.311  1.00  0.00           H  
ATOM    408  N   ILE A 696     199.191 147.600 196.062  1.00  0.00           N  
ATOM    409  CA  ILE A 696     199.148 147.714 197.504  1.00  0.00           C  
ATOM    410  C   ILE A 696     199.872 146.549 198.124  1.00  0.00           C  
ATOM    411  O   ILE A 696     200.657 146.732 199.046  1.00  0.00           O  
ATOM    412  CB  ILE A 696     197.693 147.788 198.004  1.00  0.00           C  
ATOM    413  CG1 ILE A 696     197.078 149.115 197.551  1.00  0.00           C  
ATOM    414  CG2 ILE A 696     197.659 147.639 199.517  1.00  0.00           C  
ATOM    415  CD1 ILE A 696     195.577 149.175 197.718  1.00  0.00           C  
ATOM    416  H   ILE A 696     198.329 147.610 195.537  1.00  0.00           H  
ATOM    417  HA  ILE A 696     199.654 148.631 197.803  1.00  0.00           H  
ATOM    418  HB  ILE A 696     197.108 146.988 197.552  1.00  0.00           H  
ATOM    419 1HG1 ILE A 696     197.526 149.926 198.125  1.00  0.00           H  
ATOM    420 2HG1 ILE A 696     197.316 149.279 196.500  1.00  0.00           H  
ATOM    421 1HG2 ILE A 696     196.628 147.693 199.865  1.00  0.00           H  
ATOM    422 2HG2 ILE A 696     198.087 146.678 199.798  1.00  0.00           H  
ATOM    423 3HG2 ILE A 696     198.239 148.441 199.975  1.00  0.00           H  
ATOM    424 1HD1 ILE A 696     195.212 150.144 197.376  1.00  0.00           H  
ATOM    425 2HD1 ILE A 696     195.113 148.384 197.128  1.00  0.00           H  
ATOM    426 3HD1 ILE A 696     195.322 149.042 198.768  1.00  0.00           H  
ATOM    427  N   LEU A 697     199.666 145.362 197.572  1.00  0.00           N  
ATOM    428  CA  LEU A 697     200.372 144.181 198.029  1.00  0.00           C  
ATOM    429  C   LEU A 697     201.851 144.348 197.869  1.00  0.00           C  
ATOM    430  O   LEU A 697     202.639 143.836 198.657  1.00  0.00           O  
ATOM    431  CB  LEU A 697     199.908 142.944 197.249  1.00  0.00           C  
ATOM    432  CG  LEU A 697     198.464 142.500 197.512  1.00  0.00           C  
ATOM    433  CD1 LEU A 697     198.103 141.388 196.536  1.00  0.00           C  
ATOM    434  CD2 LEU A 697     198.341 142.039 198.957  1.00  0.00           C  
ATOM    435  H   LEU A 697     199.024 145.280 196.806  1.00  0.00           H  
ATOM    436  HA  LEU A 697     200.154 144.041 199.088  1.00  0.00           H  
ATOM    437 1HB  LEU A 697     200.001 143.138 196.182  1.00  0.00           H  
ATOM    438 2HB  LEU A 697     200.564 142.110 197.500  1.00  0.00           H  
ATOM    439  HG  LEU A 697     197.781 143.332 197.338  1.00  0.00           H  
ATOM    440 1HD1 LEU A 697     197.077 141.070 196.719  1.00  0.00           H  
ATOM    441 2HD1 LEU A 697     198.193 141.756 195.514  1.00  0.00           H  
ATOM    442 3HD1 LEU A 697     198.778 140.545 196.679  1.00  0.00           H  
ATOM    443 1HD2 LEU A 697     197.316 141.722 199.153  1.00  0.00           H  
ATOM    444 2HD2 LEU A 697     199.019 141.203 199.130  1.00  0.00           H  
ATOM    445 3HD2 LEU A 697     198.601 142.860 199.625  1.00  0.00           H  
ATOM    446  N   CYS A 698     202.236 145.008 196.796  1.00  0.00           N  
ATOM    447  CA  CYS A 698     203.629 145.239 196.525  1.00  0.00           C  
ATOM    448  C   CYS A 698     204.164 146.185 197.583  1.00  0.00           C  
ATOM    449  O   CYS A 698     205.168 145.906 198.231  1.00  0.00           O  
ATOM    450  CB  CYS A 698     203.812 145.811 195.120  1.00  0.00           C  
ATOM    451  SG  CYS A 698     203.455 144.630 193.797  1.00  0.00           S  
ATOM    452  H   CYS A 698     201.545 145.242 196.098  1.00  0.00           H  
ATOM    453  HA  CYS A 698     204.178 144.298 196.580  1.00  0.00           H  
ATOM    454 1HB  CYS A 698     203.164 146.676 194.975  1.00  0.00           H  
ATOM    455 2HB  CYS A 698     204.836 146.160 194.989  1.00  0.00           H  
ATOM    456  HG  CYS A 698     203.716 145.462 192.794  1.00  0.00           H  
ATOM    457  N   LEU A 699     203.460 147.271 197.819  1.00  0.00           N  
ATOM    458  CA  LEU A 699     203.850 148.221 198.827  1.00  0.00           C  
ATOM    459  C   LEU A 699     204.027 147.533 200.172  1.00  0.00           C  
ATOM    460  O   LEU A 699     204.985 147.800 200.896  1.00  0.00           O  
ATOM    461  CB  LEU A 699     202.796 149.329 198.946  1.00  0.00           C  
ATOM    462  CG  LEU A 699     203.117 150.416 199.980  1.00  0.00           C  
ATOM    463  CD1 LEU A 699     204.421 151.102 199.595  1.00  0.00           C  
ATOM    464  CD2 LEU A 699     201.966 151.410 200.041  1.00  0.00           C  
ATOM    465  H   LEU A 699     202.651 147.465 197.251  1.00  0.00           H  
ATOM    466  HA  LEU A 699     204.802 148.663 198.536  1.00  0.00           H  
ATOM    467 1HB  LEU A 699     202.683 149.809 197.975  1.00  0.00           H  
ATOM    468 2HB  LEU A 699     201.839 148.882 199.215  1.00  0.00           H  
ATOM    469  HG  LEU A 699     203.255 149.963 200.962  1.00  0.00           H  
ATOM    470 1HD1 LEU A 699     204.654 151.876 200.327  1.00  0.00           H  
ATOM    471 2HD1 LEU A 699     205.226 150.368 199.575  1.00  0.00           H  
ATOM    472 3HD1 LEU A 699     204.317 151.554 198.610  1.00  0.00           H  
ATOM    473 1HD2 LEU A 699     202.192 152.183 200.776  1.00  0.00           H  
ATOM    474 2HD2 LEU A 699     201.830 151.870 199.062  1.00  0.00           H  
ATOM    475 3HD2 LEU A 699     201.052 150.891 200.329  1.00  0.00           H  
ATOM    476  N   PHE A 700     203.124 146.598 200.460  1.00  0.00           N  
ATOM    477  CA  PHE A 700     203.117 145.819 201.688  1.00  0.00           C  
ATOM    478  C   PHE A 700     204.438 145.105 201.893  1.00  0.00           C  
ATOM    479  O   PHE A 700     205.048 145.257 202.950  1.00  0.00           O  
ATOM    480  CB  PHE A 700     201.900 144.893 201.638  1.00  0.00           C  
ATOM    481  CG  PHE A 700     201.742 143.868 202.725  1.00  0.00           C  
ATOM    482  CD1 PHE A 700     201.635 144.232 204.059  1.00  0.00           C  
ATOM    483  CD2 PHE A 700     201.703 142.523 202.396  1.00  0.00           C  
ATOM    484  CE1 PHE A 700     201.491 143.267 205.039  1.00  0.00           C  
ATOM    485  CE2 PHE A 700     201.558 141.558 203.374  1.00  0.00           C  
ATOM    486  CZ  PHE A 700     201.452 141.932 204.699  1.00  0.00           C  
ATOM    487  H   PHE A 700     202.352 146.477 199.830  1.00  0.00           H  
ATOM    488  HA  PHE A 700     202.978 146.506 202.523  1.00  0.00           H  
ATOM    489 1HB  PHE A 700     201.002 145.509 201.659  1.00  0.00           H  
ATOM    490 2HB  PHE A 700     201.908 144.338 200.702  1.00  0.00           H  
ATOM    491  HD1 PHE A 700     201.664 145.288 204.330  1.00  0.00           H  
ATOM    492  HD2 PHE A 700     201.788 142.228 201.350  1.00  0.00           H  
ATOM    493  HE1 PHE A 700     201.407 143.564 206.084  1.00  0.00           H  
ATOM    494  HE2 PHE A 700     201.529 140.503 203.102  1.00  0.00           H  
ATOM    495  HZ  PHE A 700     201.340 141.174 205.473  1.00  0.00           H  
ATOM    496  N   ILE A 701     204.922 144.359 200.915  1.00  0.00           N  
ATOM    497  CA  ILE A 701     206.203 143.706 201.093  1.00  0.00           C  
ATOM    498  C   ILE A 701     207.105 143.941 199.920  1.00  0.00           C  
ATOM    499  O   ILE A 701     206.718 143.731 198.772  1.00  0.00           O  
ATOM    500  CB  ILE A 701     206.016 142.194 201.315  1.00  0.00           C  
ATOM    501  CG1 ILE A 701     205.220 141.920 202.594  1.00  0.00           C  
ATOM    502  CG2 ILE A 701     207.356 141.478 201.378  1.00  0.00           C  
ATOM    503  CD1 ILE A 701     204.845 140.465 202.760  1.00  0.00           C  
ATOM    504  H   ILE A 701     204.363 144.196 200.094  1.00  0.00           H  
ATOM    505  HA  ILE A 701     206.685 144.129 201.973  1.00  0.00           H  
ATOM    506  HB  ILE A 701     205.436 141.781 200.491  1.00  0.00           H  
ATOM    507 1HG1 ILE A 701     205.812 142.232 203.454  1.00  0.00           H  
ATOM    508 2HG1 ILE A 701     204.308 142.517 202.584  1.00  0.00           H  
ATOM    509 1HG2 ILE A 701     207.195 140.412 201.537  1.00  0.00           H  
ATOM    510 2HG2 ILE A 701     207.885 141.631 200.439  1.00  0.00           H  
ATOM    511 3HG2 ILE A 701     207.947 141.880 202.202  1.00  0.00           H  
ATOM    512 1HD1 ILE A 701     204.282 140.338 203.685  1.00  0.00           H  
ATOM    513 2HD1 ILE A 701     204.231 140.147 201.916  1.00  0.00           H  
ATOM    514 3HD1 ILE A 701     205.748 139.859 202.800  1.00  0.00           H  
ATOM    515  N   ILE A 702     208.322 144.409 200.197  1.00  0.00           N  
ATOM    516  CA  ILE A 702     209.274 144.760 199.161  1.00  0.00           C  
ATOM    517  C   ILE A 702     209.628 143.581 198.256  1.00  0.00           C  
ATOM    518  O   ILE A 702     209.725 143.760 197.057  1.00  0.00           O  
ATOM    519  CB  ILE A 702     210.522 145.371 199.824  1.00  0.00           C  
ATOM    520  CG1 ILE A 702     210.156 146.731 200.426  1.00  0.00           C  
ATOM    521  CG2 ILE A 702     211.645 145.495 198.806  1.00  0.00           C  
ATOM    522  CD1 ILE A 702     211.219 147.298 201.339  1.00  0.00           C  
ATOM    523  H   ILE A 702     208.571 144.574 201.161  1.00  0.00           H  
ATOM    524  HA  ILE A 702     208.828 145.539 198.546  1.00  0.00           H  
ATOM    525  HB  ILE A 702     210.866 144.744 200.647  1.00  0.00           H  
ATOM    526 1HG1 ILE A 702     209.979 147.438 199.616  1.00  0.00           H  
ATOM    527 2HG1 ILE A 702     209.231 146.629 200.992  1.00  0.00           H  
ATOM    528 1HG2 ILE A 702     212.523 145.928 199.285  1.00  0.00           H  
ATOM    529 2HG2 ILE A 702     211.895 144.509 198.417  1.00  0.00           H  
ATOM    530 3HG2 ILE A 702     211.324 146.137 197.987  1.00  0.00           H  
ATOM    531 1HD1 ILE A 702     210.888 148.262 201.726  1.00  0.00           H  
ATOM    532 2HD1 ILE A 702     211.390 146.612 202.169  1.00  0.00           H  
ATOM    533 3HD1 ILE A 702     212.145 147.431 200.781  1.00  0.00           H  
ATOM    534  N   PRO A 703     209.830 142.370 198.780  1.00  0.00           N  
ATOM    535  CA  PRO A 703     210.015 141.170 197.970  1.00  0.00           C  
ATOM    536  C   PRO A 703     208.761 140.944 197.093  1.00  0.00           C  
ATOM    537  O   PRO A 703     208.878 140.415 195.988  1.00  0.00           O  
ATOM    538  CB  PRO A 703     210.245 140.080 199.021  1.00  0.00           C  
ATOM    539  CG  PRO A 703     211.042 140.794 200.058  1.00  0.00           C  
ATOM    540  CD  PRO A 703     210.549 142.217 200.062  1.00  0.00           C  
ATOM    541  HA  PRO A 703     210.912 141.262 197.342  1.00  0.00           H  
ATOM    542 1HB  PRO A 703     209.281 139.700 199.391  1.00  0.00           H  
ATOM    543 2HB  PRO A 703     210.772 139.225 198.572  1.00  0.00           H  
ATOM    544 1HG  PRO A 703     210.904 140.311 201.037  1.00  0.00           H  
ATOM    545 2HG  PRO A 703     212.113 140.733 199.817  1.00  0.00           H  
ATOM    546 1HD  PRO A 703     209.826 142.348 200.881  1.00  0.00           H  
ATOM    547 2HD  PRO A 703     211.406 142.897 200.183  1.00  0.00           H  
ATOM    548  N   LEU A 704     207.565 141.319 197.581  1.00  0.00           N  
ATOM    549  CA  LEU A 704     206.368 141.183 196.753  1.00  0.00           C  
ATOM    550  C   LEU A 704     206.376 142.246 195.698  1.00  0.00           C  
ATOM    551  O   LEU A 704     205.797 142.031 194.634  1.00  0.00           O  
ATOM    552  CB  LEU A 704     205.098 141.314 197.604  1.00  0.00           C  
ATOM    553  CG  LEU A 704     204.514 140.000 198.138  1.00  0.00           C  
ATOM    554  CD1 LEU A 704     205.581 139.237 198.912  1.00  0.00           C  
ATOM    555  CD2 LEU A 704     203.316 140.324 199.019  1.00  0.00           C  
ATOM    556  H   LEU A 704     207.510 141.779 198.476  1.00  0.00           H  
ATOM    557  HA  LEU A 704     206.410 140.208 196.270  1.00  0.00           H  
ATOM    558 1HB  LEU A 704     205.304 141.949 198.464  1.00  0.00           H  
ATOM    559 2HB  LEU A 704     204.329 141.799 197.003  1.00  0.00           H  
ATOM    560  HG  LEU A 704     204.200 139.370 197.306  1.00  0.00           H  
ATOM    561 1HD1 LEU A 704     205.160 138.305 199.289  1.00  0.00           H  
ATOM    562 2HD1 LEU A 704     206.420 139.016 198.252  1.00  0.00           H  
ATOM    563 3HD1 LEU A 704     205.930 139.840 199.750  1.00  0.00           H  
ATOM    564 1HD2 LEU A 704     202.890 139.398 199.406  1.00  0.00           H  
ATOM    565 2HD2 LEU A 704     203.628 140.953 199.853  1.00  0.00           H  
ATOM    566 3HD2 LEU A 704     202.566 140.852 198.431  1.00  0.00           H  
ATOM    567  N   VAL A 705     207.046 143.363 195.936  1.00  0.00           N  
ATOM    568  CA  VAL A 705     207.130 144.332 194.881  1.00  0.00           C  
ATOM    569  C   VAL A 705     207.744 143.640 193.718  1.00  0.00           C  
ATOM    570  O   VAL A 705     207.206 143.678 192.624  1.00  0.00           O  
ATOM    571  CB  VAL A 705     208.029 145.532 195.237  1.00  0.00           C  
ATOM    572  CG1 VAL A 705     208.224 146.388 193.995  1.00  0.00           C  
ATOM    573  CG2 VAL A 705     207.437 146.355 196.371  1.00  0.00           C  
ATOM    574  H   VAL A 705     207.447 143.539 196.835  1.00  0.00           H  
ATOM    575  HA  VAL A 705     206.131 144.669 194.605  1.00  0.00           H  
ATOM    576  HB  VAL A 705     209.013 145.181 195.548  1.00  0.00           H  
ATOM    577 1HG1 VAL A 705     208.859 147.241 194.235  1.00  0.00           H  
ATOM    578 2HG1 VAL A 705     208.698 145.781 193.223  1.00  0.00           H  
ATOM    579 3HG1 VAL A 705     207.256 146.746 193.644  1.00  0.00           H  
ATOM    580 1HG2 VAL A 705     208.097 147.192 196.596  1.00  0.00           H  
ATOM    581 2HG2 VAL A 705     206.458 146.735 196.077  1.00  0.00           H  
ATOM    582 3HG2 VAL A 705     207.334 145.723 197.253  1.00  0.00           H  
ATOM    583  N   GLY A 706     208.900 143.027 193.948  1.00  0.00           N  
ATOM    584  CA  GLY A 706     209.670 142.340 192.940  1.00  0.00           C  
ATOM    585  C   GLY A 706     209.106 141.059 192.401  1.00  0.00           C  
ATOM    586  O   GLY A 706     209.847 140.098 192.204  1.00  0.00           O  
ATOM    587  H   GLY A 706     209.276 143.095 194.881  1.00  0.00           H  
ATOM    588 1HA  GLY A 706     209.854 143.017 192.105  1.00  0.00           H  
ATOM    589 2HA  GLY A 706     210.668 142.141 193.323  1.00  0.00           H  
ATOM    590  N   CYS A 707     207.833 141.047 192.061  1.00  0.00           N  
ATOM    591  CA  CYS A 707     207.180 139.877 191.556  1.00  0.00           C  
ATOM    592  C   CYS A 707     206.272 140.233 190.409  1.00  0.00           C  
ATOM    593  O   CYS A 707     206.043 141.419 190.139  1.00  0.00           O  
ATOM    594  CB  CYS A 707     206.368 139.197 192.659  1.00  0.00           C  
ATOM    595  SG  CYS A 707     207.351 138.660 194.080  1.00  0.00           S  
ATOM    596  H   CYS A 707     207.275 141.871 192.206  1.00  0.00           H  
ATOM    597  HA  CYS A 707     207.936 139.178 191.199  1.00  0.00           H  
ATOM    598 1HB  CYS A 707     205.603 139.886 193.016  1.00  0.00           H  
ATOM    599 2HB  CYS A 707     205.861 138.323 192.252  1.00  0.00           H  
ATOM    600  HG  CYS A 707     206.334 138.148 194.766  1.00  0.00           H  
ATOM    601  N   GLY A 708     205.750 139.191 189.764  1.00  0.00           N  
ATOM    602  CA  GLY A 708     204.845 139.233 188.629  1.00  0.00           C  
ATOM    603  C   GLY A 708     203.530 139.986 188.837  1.00  0.00           C  
ATOM    604  O   GLY A 708     202.453 139.419 188.663  1.00  0.00           O  
ATOM    605  H   GLY A 708     206.054 138.278 190.067  1.00  0.00           H  
ATOM    606 1HA  GLY A 708     205.379 139.685 187.793  1.00  0.00           H  
ATOM    607 2HA  GLY A 708     204.619 138.205 188.346  1.00  0.00           H  
ATOM    608  N   PHE A 709     203.615 141.258 189.159  1.00  0.00           N  
ATOM    609  CA  PHE A 709     202.465 142.119 189.303  1.00  0.00           C  
ATOM    610  C   PHE A 709     202.626 143.255 188.343  1.00  0.00           C  
ATOM    611  O   PHE A 709     201.654 143.829 187.854  1.00  0.00           O  
ATOM    612  CB  PHE A 709     202.331 142.645 190.734  1.00  0.00           C  
ATOM    613  CG  PHE A 709     202.192 141.560 191.764  1.00  0.00           C  
ATOM    614  CD1 PHE A 709     203.174 141.391 192.729  1.00  0.00           C  
ATOM    615  CD2 PHE A 709     201.099 140.714 191.776  1.00  0.00           C  
ATOM    616  CE1 PHE A 709     203.062 140.398 193.685  1.00  0.00           C  
ATOM    617  CE2 PHE A 709     200.982 139.722 192.729  1.00  0.00           C  
ATOM    618  CZ  PHE A 709     201.966 139.563 193.685  1.00  0.00           C  
ATOM    619  H   PHE A 709     204.524 141.637 189.326  1.00  0.00           H  
ATOM    620  HA  PHE A 709     201.571 141.557 189.032  1.00  0.00           H  
ATOM    621 1HB  PHE A 709     203.205 143.244 190.985  1.00  0.00           H  
ATOM    622 2HB  PHE A 709     201.458 143.293 190.797  1.00  0.00           H  
ATOM    623  HD1 PHE A 709     204.040 142.053 192.728  1.00  0.00           H  
ATOM    624  HD2 PHE A 709     200.318 140.833 191.024  1.00  0.00           H  
ATOM    625  HE1 PHE A 709     203.840 140.275 194.438  1.00  0.00           H  
ATOM    626  HE2 PHE A 709     200.114 139.062 192.727  1.00  0.00           H  
ATOM    627  HZ  PHE A 709     201.875 138.779 194.435  1.00  0.00           H  
ATOM    628  N   VAL A 710     203.890 143.622 188.177  1.00  0.00           N  
ATOM    629  CA  VAL A 710     204.319 144.640 187.266  1.00  0.00           C  
ATOM    630  C   VAL A 710     205.282 143.905 186.282  1.00  0.00           C  
ATOM    631  O   VAL A 710     206.255 143.320 186.771  1.00  0.00           O  
ATOM    632  CB  VAL A 710     204.980 145.801 188.031  1.00  0.00           C  
ATOM    633  CG1 VAL A 710     205.439 146.875 187.055  1.00  0.00           C  
ATOM    634  CG2 VAL A 710     203.994 146.359 189.046  1.00  0.00           C  
ATOM    635  H   VAL A 710     204.607 143.092 188.658  1.00  0.00           H  
ATOM    636  HA  VAL A 710     203.461 145.033 186.783  1.00  0.00           H  
ATOM    637  HB  VAL A 710     205.871 145.448 188.552  1.00  0.00           H  
ATOM    638 1HG1 VAL A 710     205.903 147.685 187.617  1.00  0.00           H  
ATOM    639 2HG1 VAL A 710     206.159 146.439 186.364  1.00  0.00           H  
ATOM    640 3HG1 VAL A 710     204.581 147.256 186.501  1.00  0.00           H  
ATOM    641 1HG2 VAL A 710     204.458 147.181 189.590  1.00  0.00           H  
ATOM    642 2HG2 VAL A 710     203.106 146.722 188.527  1.00  0.00           H  
ATOM    643 3HG2 VAL A 710     203.708 145.576 189.748  1.00  0.00           H  
ATOM    644  N   SER A 711     205.014 143.819 184.938  1.00  0.00           N  
ATOM    645  CA  SER A 711     203.990 144.460 184.052  1.00  0.00           C  
ATOM    646  C   SER A 711     204.377 145.913 183.923  1.00  0.00           C  
ATOM    647  O   SER A 711     203.558 146.825 184.006  1.00  0.00           O  
ATOM    648  CB  SER A 711     202.593 144.300 184.617  1.00  0.00           C  
ATOM    649  OG  SER A 711     201.636 144.303 183.594  1.00  0.00           O  
ATOM    650  H   SER A 711     205.658 143.221 184.439  1.00  0.00           H  
ATOM    651  HA  SER A 711     204.023 144.001 183.063  1.00  0.00           H  
ATOM    652 1HB  SER A 711     202.533 143.366 185.175  1.00  0.00           H  
ATOM    653 2HB  SER A 711     202.367 145.103 185.318  1.00  0.00           H  
ATOM    654  HG  SER A 711     200.785 144.197 184.026  1.00  0.00           H  
ATOM    655  N   PHE A 712     205.677 146.075 183.836  1.00  0.00           N  
ATOM    656  CA  PHE A 712     206.428 147.299 183.757  1.00  0.00           C  
ATOM    657  C   PHE A 712     206.259 148.060 182.466  1.00  0.00           C  
ATOM    658  O   PHE A 712     206.312 147.477 181.385  1.00  0.00           O  
ATOM    659  CB  PHE A 712     207.879 146.934 184.077  1.00  0.00           C  
ATOM    660  CG  PHE A 712     208.870 148.032 184.337  1.00  0.00           C  
ATOM    661  CD1 PHE A 712     208.516 149.161 185.060  1.00  0.00           C  
ATOM    662  CD2 PHE A 712     210.156 147.927 183.853  1.00  0.00           C  
ATOM    663  CE1 PHE A 712     209.447 150.157 185.285  1.00  0.00           C  
ATOM    664  CE2 PHE A 712     211.090 148.919 184.076  1.00  0.00           C  
ATOM    665  CZ  PHE A 712     210.731 150.041 184.797  1.00  0.00           C  
ATOM    666  H   PHE A 712     206.229 145.231 183.803  1.00  0.00           H  
ATOM    667  HA  PHE A 712     206.053 147.946 184.551  1.00  0.00           H  
ATOM    668 1HB  PHE A 712     207.881 146.306 184.966  1.00  0.00           H  
ATOM    669 2HB  PHE A 712     208.276 146.359 183.241  1.00  0.00           H  
ATOM    670  HD1 PHE A 712     207.501 149.254 185.447  1.00  0.00           H  
ATOM    671  HD2 PHE A 712     210.420 147.034 183.286  1.00  0.00           H  
ATOM    672  HE1 PHE A 712     209.161 151.042 185.854  1.00  0.00           H  
ATOM    673  HE2 PHE A 712     212.103 148.820 183.687  1.00  0.00           H  
ATOM    674  HZ  PHE A 712     211.456 150.833 184.980  1.00  0.00           H  
ATOM    675  N   ARG A 713     205.935 149.330 182.575  1.00  0.00           N  
ATOM    676  CA  ARG A 713     205.708 150.175 181.422  1.00  0.00           C  
ATOM    677  C   ARG A 713     206.879 151.088 181.244  1.00  0.00           C  
ATOM    678  O   ARG A 713     206.844 152.247 181.655  1.00  0.00           O  
ATOM    679  CB  ARG A 713     204.427 150.979 181.587  1.00  0.00           C  
ATOM    680  CG  ARG A 713     204.099 152.010 180.518  1.00  0.00           C  
ATOM    681  CD  ARG A 713     202.736 152.539 180.780  1.00  0.00           C  
ATOM    682  NE  ARG A 713     202.621 153.020 182.147  1.00  0.00           N  
ATOM    683  CZ  ARG A 713     202.882 154.262 182.598  1.00  0.00           C  
ATOM    684  NH1 ARG A 713     203.293 155.240 181.821  1.00  0.00           N1+
ATOM    685  NH2 ARG A 713     202.721 154.521 183.884  1.00  0.00           N  
ATOM    686  H   ARG A 713     205.964 149.763 183.484  1.00  0.00           H  
ATOM    687  HA  ARG A 713     205.656 149.507 180.562  1.00  0.00           H  
ATOM    688 1HB  ARG A 713     203.581 150.294 181.624  1.00  0.00           H  
ATOM    689 2HB  ARG A 713     204.465 151.518 182.533  1.00  0.00           H  
ATOM    690 1HG  ARG A 713     204.823 152.823 180.552  1.00  0.00           H  
ATOM    691 2HG  ARG A 713     204.131 151.545 179.532  1.00  0.00           H  
ATOM    692 1HD  ARG A 713     202.526 153.366 180.101  1.00  0.00           H  
ATOM    693 2HD  ARG A 713     201.999 151.752 180.624  1.00  0.00           H  
ATOM    694  HE  ARG A 713     202.312 152.365 182.853  1.00  0.00           H  
ATOM    695 1HH1 ARG A 713     203.432 155.094 180.831  1.00  0.00           H  
ATOM    696 2HH1 ARG A 713     203.461 156.134 182.257  1.00  0.00           H  
ATOM    697 1HH2 ARG A 713     202.406 153.782 184.497  1.00  0.00           H  
ATOM    698 2HH2 ARG A 713     202.920 155.455 184.212  1.00  0.00           H  
ATOM    699  N   LYS A 714     207.932 150.556 180.675  1.00  0.00           N  
ATOM    700  CA  LYS A 714     209.161 151.290 180.575  1.00  0.00           C  
ATOM    701  C   LYS A 714     210.153 150.574 179.701  1.00  0.00           C  
ATOM    702  O   LYS A 714     210.669 149.538 180.092  1.00  0.00           O  
ATOM    703  CB  LYS A 714     209.721 151.543 181.976  1.00  0.00           C  
ATOM    704  CG  LYS A 714     210.973 152.405 182.071  1.00  0.00           C  
ATOM    705  CD  LYS A 714     210.653 153.868 181.806  1.00  0.00           C  
ATOM    706  CE  LYS A 714     211.891 154.738 181.975  1.00  0.00           C  
ATOM    707  NZ  LYS A 714     211.584 156.179 181.769  1.00  0.00           N1+
ATOM    708  H   LYS A 714     207.901 149.590 180.383  1.00  0.00           H  
ATOM    709  HA  LYS A 714     208.961 152.262 180.123  1.00  0.00           H  
ATOM    710 1HB  LYS A 714     208.975 152.030 182.605  1.00  0.00           H  
ATOM    711 2HB  LYS A 714     209.944 150.565 182.401  1.00  0.00           H  
ATOM    712 1HG  LYS A 714     211.411 152.314 183.066  1.00  0.00           H  
ATOM    713 2HG  LYS A 714     211.692 152.046 181.335  1.00  0.00           H  
ATOM    714 1HD  LYS A 714     210.274 153.981 180.789  1.00  0.00           H  
ATOM    715 2HD  LYS A 714     209.884 154.206 182.499  1.00  0.00           H  
ATOM    716 1HE  LYS A 714     212.294 154.601 182.978  1.00  0.00           H  
ATOM    717 2HE  LYS A 714     212.647 154.429 181.254  1.00  0.00           H  
ATOM    718 1HZ  LYS A 714     212.426 156.724 181.889  1.00  0.00           H  
ATOM    719 2HZ  LYS A 714     211.224 156.317 180.835  1.00  0.00           H  
ATOM    720 3HZ  LYS A 714     210.892 156.477 182.443  1.00  0.00           H  
ATOM    721  N   LYS A 715     210.574 151.240 178.623  1.00  0.00           N  
ATOM    722  CA  LYS A 715     211.532 150.697 177.648  1.00  0.00           C  
ATOM    723  C   LYS A 715     212.743 149.945 178.285  1.00  0.00           C  
ATOM    724  O   LYS A 715     213.009 148.812 177.878  1.00  0.00           O  
ATOM    725  CB  LYS A 715     212.000 151.841 176.747  1.00  0.00           C  
ATOM    726  CG  LYS A 715     213.044 151.429 175.717  1.00  0.00           C  
ATOM    727  CD  LYS A 715     213.455 152.609 174.850  1.00  0.00           C  
ATOM    728  CE  LYS A 715     214.542 152.215 173.861  1.00  0.00           C  
ATOM    729  NZ  LYS A 715     214.962 153.363 173.012  1.00  0.00           N1+
ATOM    730  H   LYS A 715     210.185 152.155 178.444  1.00  0.00           H  
ATOM    731  HA  LYS A 715     210.988 149.971 177.044  1.00  0.00           H  
ATOM    732 1HB  LYS A 715     211.141 152.254 176.219  1.00  0.00           H  
ATOM    733 2HB  LYS A 715     212.433 152.661 177.321  1.00  0.00           H  
ATOM    734 1HG  LYS A 715     213.925 151.038 176.227  1.00  0.00           H  
ATOM    735 2HG  LYS A 715     212.637 150.644 175.081  1.00  0.00           H  
ATOM    736 1HD  LYS A 715     212.588 152.977 174.299  1.00  0.00           H  
ATOM    737 2HD  LYS A 715     213.828 153.414 175.484  1.00  0.00           H  
ATOM    738 1HE  LYS A 715     215.406 151.842 174.409  1.00  0.00           H  
ATOM    739 2HE  LYS A 715     214.167 151.418 173.218  1.00  0.00           H  
ATOM    740 1HZ  LYS A 715     215.682 153.062 172.370  1.00  0.00           H  
ATOM    741 2HZ  LYS A 715     214.168 153.706 172.490  1.00  0.00           H  
ATOM    742 3HZ  LYS A 715     215.323 154.101 173.599  1.00  0.00           H  
ATOM    743  N   PRO A 716     213.476 150.503 179.280  1.00  0.00           N  
ATOM    744  CA  PRO A 716     214.584 149.837 179.969  1.00  0.00           C  
ATOM    745  C   PRO A 716     213.982 148.899 181.049  1.00  0.00           C  
ATOM    746  O   PRO A 716     214.056 149.174 182.252  1.00  0.00           O  
ATOM    747  CB  PRO A 716     215.389 151.001 180.556  1.00  0.00           C  
ATOM    748  CG  PRO A 716     214.410 152.115 180.700  1.00  0.00           C  
ATOM    749  CD  PRO A 716     213.572 151.968 179.457  1.00  0.00           C  
ATOM    750  HA  PRO A 716     215.215 149.274 179.266  1.00  0.00           H  
ATOM    751 1HB  PRO A 716     215.831 150.702 181.519  1.00  0.00           H  
ATOM    752 2HB  PRO A 716     216.222 151.256 179.884  1.00  0.00           H  
ATOM    753 1HG  PRO A 716     213.840 152.000 181.633  1.00  0.00           H  
ATOM    754 2HG  PRO A 716     214.932 153.081 180.766  1.00  0.00           H  
ATOM    755 1HD  PRO A 716     212.573 152.395 179.630  1.00  0.00           H  
ATOM    756 2HD  PRO A 716     214.061 152.473 178.611  1.00  0.00           H  
ATOM    757  N   VAL A 717     213.340 147.820 180.568  1.00  0.00           N  
ATOM    758  CA  VAL A 717     212.642 146.830 181.417  1.00  0.00           C  
ATOM    759  C   VAL A 717     213.605 146.121 182.402  1.00  0.00           C  
ATOM    760  O   VAL A 717     213.172 145.492 183.374  1.00  0.00           O  
ATOM    761  CB  VAL A 717     211.941 145.783 180.531  1.00  0.00           C  
ATOM    762  CG1 VAL A 717     210.873 146.456 179.682  1.00  0.00           C  
ATOM    763  CG2 VAL A 717     212.977 145.081 179.665  1.00  0.00           C  
ATOM    764  H   VAL A 717     213.283 147.728 179.563  1.00  0.00           H  
ATOM    765  HA  VAL A 717     211.873 147.342 181.978  1.00  0.00           H  
ATOM    766  HB  VAL A 717     211.437 145.049 181.159  1.00  0.00           H  
ATOM    767 1HG1 VAL A 717     210.381 145.710 179.057  1.00  0.00           H  
ATOM    768 2HG1 VAL A 717     210.136 146.927 180.332  1.00  0.00           H  
ATOM    769 3HG1 VAL A 717     211.334 147.212 179.047  1.00  0.00           H  
ATOM    770 1HG2 VAL A 717     212.483 144.340 179.037  1.00  0.00           H  
ATOM    771 2HG2 VAL A 717     213.480 145.815 179.034  1.00  0.00           H  
ATOM    772 3HG2 VAL A 717     213.712 144.586 180.299  1.00  0.00           H  
ATOM    773  N   ASP A 718     214.895 146.181 182.079  1.00  0.00           N  
ATOM    774  CA  ASP A 718     215.960 145.595 182.868  1.00  0.00           C  
ATOM    775  C   ASP A 718     215.883 145.981 184.347  1.00  0.00           C  
ATOM    776  O   ASP A 718     216.362 145.225 185.189  1.00  0.00           O  
ATOM    777  CB  ASP A 718     217.309 146.010 182.275  1.00  0.00           C  
ATOM    778  CG  ASP A 718     217.561 145.343 180.930  1.00  0.00           C  
ATOM    779  OD1 ASP A 718     216.798 144.476 180.575  1.00  0.00           O  
ATOM    780  OD2 ASP A 718     218.508 145.703 180.273  1.00  0.00           O1-
ATOM    781  H   ASP A 718     215.161 146.672 181.243  1.00  0.00           H  
ATOM    782  HA  ASP A 718     215.845 144.517 182.803  1.00  0.00           H  
ATOM    783 1HB  ASP A 718     217.338 147.092 182.150  1.00  0.00           H  
ATOM    784 2HB  ASP A 718     218.110 145.742 182.964  1.00  0.00           H  
ATOM    785  N   LYS A 719     215.340 147.161 184.649  1.00  0.00           N  
ATOM    786  CA  LYS A 719     215.245 147.592 186.036  1.00  0.00           C  
ATOM    787  C   LYS A 719     214.499 146.547 186.869  1.00  0.00           C  
ATOM    788  O   LYS A 719     214.718 146.431 188.064  1.00  0.00           O  
ATOM    789  CB  LYS A 719     214.486 148.913 186.171  1.00  0.00           C  
ATOM    790  CG  LYS A 719     215.193 150.155 185.643  1.00  0.00           C  
ATOM    791  CD  LYS A 719     214.350 151.385 185.947  1.00  0.00           C  
ATOM    792  CE  LYS A 719     214.936 152.654 185.347  1.00  0.00           C  
ATOM    793  NZ  LYS A 719     214.169 153.860 185.763  1.00  0.00           N1+
ATOM    794  H   LYS A 719     214.984 147.766 183.913  1.00  0.00           H  
ATOM    795  HA  LYS A 719     216.247 147.693 186.430  1.00  0.00           H  
ATOM    796 1HB  LYS A 719     213.537 148.836 185.640  1.00  0.00           H  
ATOM    797 2HB  LYS A 719     214.264 149.098 187.222  1.00  0.00           H  
ATOM    798 1HG  LYS A 719     216.171 150.251 186.116  1.00  0.00           H  
ATOM    799 2HG  LYS A 719     215.341 150.065 184.568  1.00  0.00           H  
ATOM    800 1HD  LYS A 719     213.346 151.243 185.545  1.00  0.00           H  
ATOM    801 2HD  LYS A 719     214.279 151.515 187.027  1.00  0.00           H  
ATOM    802 1HE  LYS A 719     215.970 152.760 185.670  1.00  0.00           H  
ATOM    803 2HE  LYS A 719     214.919 152.578 184.260  1.00  0.00           H  
ATOM    804 1HZ  LYS A 719     214.585 154.680 185.346  1.00  0.00           H  
ATOM    805 2HZ  LYS A 719     213.205 153.796 185.464  1.00  0.00           H  
ATOM    806 3HZ  LYS A 719     214.194 153.939 186.769  1.00  0.00           H  
ATOM    807  N   HIS A 720     213.442 146.006 186.288  1.00  0.00           N  
ATOM    808  CA  HIS A 720     212.622 145.042 187.009  1.00  0.00           C  
ATOM    809  C   HIS A 720     213.293 143.688 186.986  1.00  0.00           C  
ATOM    810  O   HIS A 720     213.213 142.949 187.958  1.00  0.00           O  
ATOM    811  CB  HIS A 720     211.208 145.033 186.417  1.00  0.00           C  
ATOM    812  CG  HIS A 720     210.481 146.212 186.986  1.00  0.00           C  
ATOM    813  CD2 HIS A 720     210.911 147.465 187.233  1.00  0.00           C  
ATOM    814  ND1 HIS A 720     209.156 146.173 187.367  1.00  0.00           N  
ATOM    815  CE1 HIS A 720     208.803 147.361 187.827  1.00  0.00           C  
ATOM    816  NE2 HIS A 720     209.850 148.162 187.757  1.00  0.00           N  
ATOM    817  H   HIS A 720     213.268 146.161 185.304  1.00  0.00           H  
ATOM    818  HA  HIS A 720     212.532 145.343 188.038  1.00  0.00           H  
ATOM    819 1HB  HIS A 720     211.251 145.086 185.329  1.00  0.00           H  
ATOM    820 2HB  HIS A 720     210.697 144.102 186.662  1.00  0.00           H  
ATOM    821  HD1 HIS A 720     208.566 145.365 187.380  1.00  0.00           H  
ATOM    822  HD2 HIS A 720     211.872 147.961 187.096  1.00  0.00           H  
ATOM    823  HE1 HIS A 720     207.793 147.556 188.186  1.00  0.00           H  
ATOM    824  N   LYS A 721     214.141 143.445 186.001  1.00  0.00           N  
ATOM    825  CA  LYS A 721     214.904 142.205 186.025  1.00  0.00           C  
ATOM    826  C   LYS A 721     215.864 142.113 187.237  1.00  0.00           C  
ATOM    827  O   LYS A 721     216.036 141.042 187.815  1.00  0.00           O  
ATOM    828  CB  LYS A 721     215.684 142.059 184.717  1.00  0.00           C  
ATOM    829  CG  LYS A 721     214.807 141.842 183.490  1.00  0.00           C  
ATOM    830  CD  LYS A 721     215.661 141.775 182.233  1.00  0.00           C  
ATOM    831  CE  LYS A 721     214.802 141.759 180.976  1.00  0.00           C  
ATOM    832  NZ  LYS A 721     215.637 141.927 179.756  1.00  0.00           N1+
ATOM    833  H   LYS A 721     214.197 144.083 185.215  1.00  0.00           H  
ATOM    834  HA  LYS A 721     214.176 141.400 186.126  1.00  0.00           H  
ATOM    835 1HB  LYS A 721     216.287 142.949 184.539  1.00  0.00           H  
ATOM    836 2HB  LYS A 721     216.369 141.215 184.796  1.00  0.00           H  
ATOM    837 1HG  LYS A 721     214.249 140.912 183.599  1.00  0.00           H  
ATOM    838 2HG  LYS A 721     214.095 142.662 183.401  1.00  0.00           H  
ATOM    839 1HD  LYS A 721     216.328 142.636 182.189  1.00  0.00           H  
ATOM    840 2HD  LYS A 721     216.269 140.871 182.256  1.00  0.00           H  
ATOM    841 1HE  LYS A 721     214.265 140.814 180.919  1.00  0.00           H  
ATOM    842 2HE  LYS A 721     214.073 142.568 181.028  1.00  0.00           H  
ATOM    843 1HZ  LYS A 721     215.048 141.914 178.935  1.00  0.00           H  
ATOM    844 2HZ  LYS A 721     216.117 142.813 179.823  1.00  0.00           H  
ATOM    845 3HZ  LYS A 721     216.307 141.174 179.695  1.00  0.00           H  
ATOM    846  N   LYS A 722     216.359 143.276 187.681  1.00  0.00           N  
ATOM    847  CA  LYS A 722     217.398 143.428 188.711  1.00  0.00           C  
ATOM    848  C   LYS A 722     217.428 142.493 189.962  1.00  0.00           C  
ATOM    849  O   LYS A 722     218.319 141.643 189.993  1.00  0.00           O  
ATOM    850  CB  LYS A 722     217.340 144.892 189.150  1.00  0.00           C  
ATOM    851  CG  LYS A 722     217.828 145.835 188.058  1.00  0.00           C  
ATOM    852  CD  LYS A 722     219.295 145.603 187.729  1.00  0.00           C  
ATOM    853  CE  LYS A 722     219.773 146.599 186.683  1.00  0.00           C  
ATOM    854  NZ  LYS A 722     221.200 146.379 186.320  1.00  0.00           N1+
ATOM    855  H   LYS A 722     216.182 144.058 187.071  1.00  0.00           H  
ATOM    856  HA  LYS A 722     218.351 143.280 188.203  1.00  0.00           H  
ATOM    857 1HB  LYS A 722     216.318 145.161 189.418  1.00  0.00           H  
ATOM    858 2HB  LYS A 722     217.953 145.032 190.041  1.00  0.00           H  
ATOM    859 1HG  LYS A 722     217.233 145.679 187.158  1.00  0.00           H  
ATOM    860 2HG  LYS A 722     217.704 146.870 188.378  1.00  0.00           H  
ATOM    861 1HD  LYS A 722     219.895 145.712 188.633  1.00  0.00           H  
ATOM    862 2HD  LYS A 722     219.428 144.591 187.348  1.00  0.00           H  
ATOM    863 1HE  LYS A 722     219.160 146.501 185.789  1.00  0.00           H  
ATOM    864 2HE  LYS A 722     219.659 147.611 187.073  1.00  0.00           H  
ATOM    865 1HZ  LYS A 722     221.480 147.058 185.626  1.00  0.00           H  
ATOM    866 2HZ  LYS A 722     221.777 146.482 187.143  1.00  0.00           H  
ATOM    867 3HZ  LYS A 722     221.312 145.449 185.945  1.00  0.00           H  
ATOM    868  N   LEU A 723     216.535 142.547 191.001  1.00  0.00           N  
ATOM    869  CA  LEU A 723     215.321 143.344 191.309  1.00  0.00           C  
ATOM    870  C   LEU A 723     215.470 144.731 191.923  1.00  0.00           C  
ATOM    871  O   LEU A 723     214.477 145.300 192.347  1.00  0.00           O  
ATOM    872  CB  LEU A 723     214.442 142.567 192.298  1.00  0.00           C  
ATOM    873  CG  LEU A 723     213.894 141.198 191.875  1.00  0.00           C  
ATOM    874  CD1 LEU A 723     213.219 140.536 193.069  1.00  0.00           C  
ATOM    875  CD2 LEU A 723     212.917 141.371 190.721  1.00  0.00           C  
ATOM    876  H   LEU A 723     216.771 141.903 191.743  1.00  0.00           H  
ATOM    877  HA  LEU A 723     214.787 143.464 190.367  1.00  0.00           H  
ATOM    878 1HB  LEU A 723     215.020 142.402 193.206  1.00  0.00           H  
ATOM    879 2HB  LEU A 723     213.578 143.186 192.539  1.00  0.00           H  
ATOM    880  HG  LEU A 723     214.715 140.555 191.557  1.00  0.00           H  
ATOM    881 1HD1 LEU A 723     212.829 139.563 192.772  1.00  0.00           H  
ATOM    882 2HD1 LEU A 723     213.946 140.406 193.870  1.00  0.00           H  
ATOM    883 3HD1 LEU A 723     212.400 141.162 193.421  1.00  0.00           H  
ATOM    884 1HD2 LEU A 723     212.528 140.398 190.420  1.00  0.00           H  
ATOM    885 2HD2 LEU A 723     212.092 142.009 191.039  1.00  0.00           H  
ATOM    886 3HD2 LEU A 723     213.448 141.833 189.889  1.00  0.00           H  
ATOM    887  N   LEU A 724     216.689 145.141 192.247  1.00  0.00           N  
ATOM    888  CA  LEU A 724     216.897 146.413 192.968  1.00  0.00           C  
ATOM    889  C   LEU A 724     216.106 147.574 192.359  1.00  0.00           C  
ATOM    890  O   LEU A 724     215.371 148.279 193.054  1.00  0.00           O  
ATOM    891  CB  LEU A 724     218.375 146.821 192.947  1.00  0.00           C  
ATOM    892  CG  LEU A 724     218.652 148.198 193.565  1.00  0.00           C  
ATOM    893  CD1 LEU A 724     218.235 148.180 195.029  1.00  0.00           C  
ATOM    894  CD2 LEU A 724     220.128 148.532 193.413  1.00  0.00           C  
ATOM    895  H   LEU A 724     217.488 144.575 192.002  1.00  0.00           H  
ATOM    896  HA  LEU A 724     216.576 146.280 194.000  1.00  0.00           H  
ATOM    897 1HB  LEU A 724     218.953 146.077 193.493  1.00  0.00           H  
ATOM    898 2HB  LEU A 724     218.725 146.831 191.915  1.00  0.00           H  
ATOM    899  HG  LEU A 724     218.056 148.958 193.057  1.00  0.00           H  
ATOM    900 1HD1 LEU A 724     218.429 149.156 195.475  1.00  0.00           H  
ATOM    901 2HD1 LEU A 724     217.172 147.954 195.103  1.00  0.00           H  
ATOM    902 3HD1 LEU A 724     218.806 147.419 195.560  1.00  0.00           H  
ATOM    903 1HD2 LEU A 724     220.327 149.511 193.851  1.00  0.00           H  
ATOM    904 2HD2 LEU A 724     220.726 147.777 193.925  1.00  0.00           H  
ATOM    905 3HD2 LEU A 724     220.393 148.547 192.356  1.00  0.00           H  
ATOM    906  N   TRP A 725     216.284 147.784 191.068  1.00  0.00           N  
ATOM    907  CA  TRP A 725     215.614 148.875 190.419  1.00  0.00           C  
ATOM    908  C   TRP A 725     214.164 148.541 190.162  1.00  0.00           C  
ATOM    909  O   TRP A 725     213.376 149.421 189.844  1.00  0.00           O  
ATOM    910  CB  TRP A 725     216.393 149.217 189.148  1.00  0.00           C  
ATOM    911  CG  TRP A 725     217.760 149.719 189.502  1.00  0.00           C  
ATOM    912  CD1 TRP A 725     218.896 148.977 189.634  1.00  0.00           C  
ATOM    913  CD2 TRP A 725     218.145 151.085 189.771  1.00  0.00           C  
ATOM    914  CE2 TRP A 725     219.514 151.080 190.054  1.00  0.00           C  
ATOM    915  CE3 TRP A 725     217.448 152.300 189.795  1.00  0.00           C  
ATOM    916  NE1 TRP A 725     219.956 149.784 189.967  1.00  0.00           N  
ATOM    917  CZ2 TRP A 725     220.207 152.239 190.360  1.00  0.00           C  
ATOM    918  CZ3 TRP A 725     218.144 153.463 190.100  1.00  0.00           C  
ATOM    919  CH2 TRP A 725     219.488 153.435 190.375  1.00  0.00           C  
ATOM    920  H   TRP A 725     216.888 147.187 190.543  1.00  0.00           H  
ATOM    921  HA  TRP A 725     215.652 149.731 191.088  1.00  0.00           H  
ATOM    922 1HB  TRP A 725     216.476 148.335 188.512  1.00  0.00           H  
ATOM    923 2HB  TRP A 725     215.858 149.973 188.575  1.00  0.00           H  
ATOM    924  HD1 TRP A 725     218.970 147.900 189.499  1.00  0.00           H  
ATOM    925  HE1 TRP A 725     220.905 149.476 190.124  1.00  0.00           H  
ATOM    926  HE3 TRP A 725     216.381 152.330 189.575  1.00  0.00           H  
ATOM    927  HZ2 TRP A 725     221.274 152.235 190.581  1.00  0.00           H  
ATOM    928  HZ3 TRP A 725     217.593 154.404 190.117  1.00  0.00           H  
ATOM    929  HH2 TRP A 725     220.002 154.367 190.611  1.00  0.00           H  
ATOM    930  N   TYR A 726     213.781 147.278 190.403  1.00  0.00           N  
ATOM    931  CA  TYR A 726     212.374 146.916 190.310  1.00  0.00           C  
ATOM    932  C   TYR A 726     211.702 147.778 191.324  1.00  0.00           C  
ATOM    933  O   TYR A 726     210.625 148.335 191.109  1.00  0.00           O  
ATOM    934  CB  TYR A 726     212.086 145.448 190.632  1.00  0.00           C  
ATOM    935  CG  TYR A 726     210.686 144.970 190.315  1.00  0.00           C  
ATOM    936  CD1 TYR A 726     210.497 143.815 189.571  1.00  0.00           C  
ATOM    937  CD2 TYR A 726     209.567 145.663 190.753  1.00  0.00           C  
ATOM    938  CE1 TYR A 726     209.232 143.350 189.264  1.00  0.00           C  
ATOM    939  CE2 TYR A 726     208.302 145.200 190.446  1.00  0.00           C  
ATOM    940  CZ  TYR A 726     208.125 144.049 189.706  1.00  0.00           C  
ATOM    941  OH  TYR A 726     206.859 143.599 189.408  1.00  0.00           O  
ATOM    942  H   TYR A 726     214.488 146.566 190.485  1.00  0.00           H  
ATOM    943  HA  TYR A 726     211.965 147.132 189.351  1.00  0.00           H  
ATOM    944 1HB  TYR A 726     212.780 144.817 190.074  1.00  0.00           H  
ATOM    945 2HB  TYR A 726     212.256 145.269 191.693  1.00  0.00           H  
ATOM    946  HD1 TYR A 726     211.363 143.256 189.218  1.00  0.00           H  
ATOM    947  HD2 TYR A 726     209.685 146.575 191.338  1.00  0.00           H  
ATOM    948  HE1 TYR A 726     209.112 142.439 188.678  1.00  0.00           H  
ATOM    949  HE2 TYR A 726     207.430 145.753 190.795  1.00  0.00           H  
ATOM    950  HH  TYR A 726     206.770 143.424 188.468  1.00  0.00           H  
ATOM    951  N   TYR A 727     212.339 147.768 192.485  1.00  0.00           N  
ATOM    952  CA  TYR A 727     211.856 148.445 193.646  1.00  0.00           C  
ATOM    953  C   TYR A 727     211.883 149.937 193.481  1.00  0.00           C  
ATOM    954  O   TYR A 727     210.925 150.626 193.800  1.00  0.00           O  
ATOM    955  CB  TYR A 727     212.683 148.070 194.878  1.00  0.00           C  
ATOM    956  CG  TYR A 727     212.845 146.581 195.090  1.00  0.00           C  
ATOM    957  CD1 TYR A 727     214.031 146.107 195.632  1.00  0.00           C  
ATOM    958  CD2 TYR A 727     211.832 145.695 194.753  1.00  0.00           C  
ATOM    959  CE1 TYR A 727     214.209 144.752 195.839  1.00  0.00           C  
ATOM    960  CE2 TYR A 727     212.015 144.342 194.962  1.00  0.00           C  
ATOM    961  CZ  TYR A 727     213.194 143.870 195.501  1.00  0.00           C  
ATOM    962  OH  TYR A 727     213.363 142.519 195.703  1.00  0.00           O  
ATOM    963  H   TYR A 727     213.116 147.119 192.567  1.00  0.00           H  
ATOM    964  HA  TYR A 727     210.818 148.149 193.802  1.00  0.00           H  
ATOM    965 1HB  TYR A 727     213.680 148.505 194.795  1.00  0.00           H  
ATOM    966 2HB  TYR A 727     212.215 148.488 195.768  1.00  0.00           H  
ATOM    967  HD1 TYR A 727     214.825 146.805 195.896  1.00  0.00           H  
ATOM    968  HD2 TYR A 727     210.901 146.068 194.327  1.00  0.00           H  
ATOM    969  HE1 TYR A 727     215.142 144.383 196.265  1.00  0.00           H  
ATOM    970  HE2 TYR A 727     211.228 143.635 194.701  1.00  0.00           H  
ATOM    971  HH  TYR A 727     214.231 142.359 196.082  1.00  0.00           H  
ATOM    972  N   VAL A 728     212.963 150.418 192.900  1.00  0.00           N  
ATOM    973  CA  VAL A 728     213.111 151.837 192.665  1.00  0.00           C  
ATOM    974  C   VAL A 728     212.028 152.368 191.769  1.00  0.00           C  
ATOM    975  O   VAL A 728     211.328 153.299 192.133  1.00  0.00           O  
ATOM    976  CB  VAL A 728     214.473 152.143 192.013  1.00  0.00           C  
ATOM    977  CG1 VAL A 728     214.513 153.609 191.607  1.00  0.00           C  
ATOM    978  CG2 VAL A 728     215.587 151.796 192.989  1.00  0.00           C  
ATOM    979  H   VAL A 728     213.698 149.784 192.616  1.00  0.00           H  
ATOM    980  HA  VAL A 728     213.049 152.347 193.628  1.00  0.00           H  
ATOM    981  HB  VAL A 728     214.588 151.550 191.106  1.00  0.00           H  
ATOM    982 1HG1 VAL A 728     215.473 153.837 191.144  1.00  0.00           H  
ATOM    983 2HG1 VAL A 728     213.714 153.817 190.895  1.00  0.00           H  
ATOM    984 3HG1 VAL A 728     214.382 154.232 192.491  1.00  0.00           H  
ATOM    985 1HG2 VAL A 728     216.553 152.010 192.533  1.00  0.00           H  
ATOM    986 2HG2 VAL A 728     215.474 152.392 193.895  1.00  0.00           H  
ATOM    987 3HG2 VAL A 728     215.534 150.737 193.242  1.00  0.00           H  
ATOM    988  N   ALA A 729     211.951 151.814 190.583  1.00  0.00           N  
ATOM    989  CA  ALA A 729     210.983 152.202 189.597  1.00  0.00           C  
ATOM    990  C   ALA A 729     209.592 152.134 190.179  1.00  0.00           C  
ATOM    991  O   ALA A 729     208.782 153.030 189.945  1.00  0.00           O  
ATOM    992  CB  ALA A 729     211.110 151.316 188.386  1.00  0.00           C  
ATOM    993  H   ALA A 729     212.545 151.032 190.382  1.00  0.00           H  
ATOM    994  HA  ALA A 729     211.189 153.239 189.338  1.00  0.00           H  
ATOM    995 1HB  ALA A 729     210.393 151.633 187.629  1.00  0.00           H  
ATOM    996 2HB  ALA A 729     212.120 151.390 187.983  1.00  0.00           H  
ATOM    997 3HB  ALA A 729     210.907 150.289 188.677  1.00  0.00           H  
ATOM    998  N   PHE A 730     209.323 151.102 190.970  1.00  0.00           N  
ATOM    999  CA  PHE A 730     208.056 150.978 191.652  1.00  0.00           C  
ATOM   1000  C   PHE A 730     207.786 152.243 192.448  1.00  0.00           C  
ATOM   1001  O   PHE A 730     206.708 152.825 192.362  1.00  0.00           O  
ATOM   1002  CB  PHE A 730     208.059 149.756 192.572  1.00  0.00           C  
ATOM   1003  CG  PHE A 730     206.854 149.609 193.456  1.00  0.00           C  
ATOM   1004  CD1 PHE A 730     205.665 149.099 192.957  1.00  0.00           C  
ATOM   1005  CD2 PHE A 730     206.914 149.984 194.784  1.00  0.00           C  
ATOM   1006  CE1 PHE A 730     204.560 148.967 193.777  1.00  0.00           C  
ATOM   1007  CE2 PHE A 730     205.812 149.852 195.606  1.00  0.00           C  
ATOM   1008  CZ  PHE A 730     204.632 149.343 195.102  1.00  0.00           C  
ATOM   1009  H   PHE A 730     210.000 150.361 191.092  1.00  0.00           H  
ATOM   1010  HA  PHE A 730     207.254 150.847 190.923  1.00  0.00           H  
ATOM   1011 1HB  PHE A 730     208.133 148.855 191.964  1.00  0.00           H  
ATOM   1012 2HB  PHE A 730     208.931 149.782 193.225  1.00  0.00           H  
ATOM   1013  HD1 PHE A 730     205.608 148.800 191.909  1.00  0.00           H  
ATOM   1014  HD2 PHE A 730     207.847 150.386 195.181  1.00  0.00           H  
ATOM   1015  HE1 PHE A 730     203.632 148.565 193.372  1.00  0.00           H  
ATOM   1016  HE2 PHE A 730     205.870 150.150 196.653  1.00  0.00           H  
ATOM   1017  HZ  PHE A 730     203.761 149.240 195.747  1.00  0.00           H  
ATOM   1018  N   PHE A 731     208.767 152.661 193.231  1.00  0.00           N  
ATOM   1019  CA  PHE A 731     208.630 153.872 194.023  1.00  0.00           C  
ATOM   1020  C   PHE A 731     208.819 155.169 193.265  1.00  0.00           C  
ATOM   1021  O   PHE A 731     208.980 156.214 193.893  1.00  0.00           O  
ATOM   1022  CB  PHE A 731     209.646 153.858 195.166  1.00  0.00           C  
ATOM   1023  CG  PHE A 731     209.387 152.805 196.206  1.00  0.00           C  
ATOM   1024  CD1 PHE A 731     210.308 151.794 196.437  1.00  0.00           C  
ATOM   1025  CD2 PHE A 731     208.225 152.825 196.949  1.00  0.00           C  
ATOM   1026  CE1 PHE A 731     210.071 150.823 197.392  1.00  0.00           C  
ATOM   1027  CE2 PHE A 731     207.983 151.860 197.907  1.00  0.00           C  
ATOM   1028  CZ  PHE A 731     208.906 150.858 198.128  1.00  0.00           C  
ATOM   1029  H   PHE A 731     209.628 152.147 193.260  1.00  0.00           H  
ATOM   1030  HA  PHE A 731     207.621 153.873 194.436  1.00  0.00           H  
ATOM   1031 1HB  PHE A 731     210.644 153.694 194.761  1.00  0.00           H  
ATOM   1032 2HB  PHE A 731     209.648 154.828 195.661  1.00  0.00           H  
ATOM   1033  HD1 PHE A 731     211.229 151.770 195.854  1.00  0.00           H  
ATOM   1034  HD2 PHE A 731     207.495 153.616 196.774  1.00  0.00           H  
ATOM   1035  HE1 PHE A 731     210.804 150.035 197.563  1.00  0.00           H  
ATOM   1036  HE2 PHE A 731     207.061 151.888 198.487  1.00  0.00           H  
ATOM   1037  HZ  PHE A 731     208.714 150.096 198.882  1.00  0.00           H  
ATOM   1038  N   THR A 732     208.660 155.169 191.963  1.00  0.00           N  
ATOM   1039  CA  THR A 732     208.693 156.408 191.240  1.00  0.00           C  
ATOM   1040  C   THR A 732     207.295 156.826 190.846  1.00  0.00           C  
ATOM   1041  O   THR A 732     207.088 157.979 190.475  1.00  0.00           O  
ATOM   1042  CB  THR A 732     209.548 156.312 189.962  1.00  0.00           C  
ATOM   1043  CG2 THR A 732     210.994 155.972 190.292  1.00  0.00           C  
ATOM   1044  OG1 THR A 732     209.016 155.297 189.102  1.00  0.00           O  
ATOM   1045  H   THR A 732     208.491 154.322 191.443  1.00  0.00           H  
ATOM   1046  HA  THR A 732     209.113 157.183 191.881  1.00  0.00           H  
ATOM   1047  HB  THR A 732     209.519 157.268 189.440  1.00  0.00           H  
ATOM   1048  HG1 THR A 732     209.601 155.183 188.349  1.00  0.00           H  
ATOM   1049 1HG2 THR A 732     211.573 155.911 189.371  1.00  0.00           H  
ATOM   1050 2HG2 THR A 732     211.413 156.747 190.934  1.00  0.00           H  
ATOM   1051 3HG2 THR A 732     211.025 155.013 190.807  1.00  0.00           H  
ATOM   1052  N   SER A 733     206.316 155.934 190.937  1.00  0.00           N  
ATOM   1053  CA  SER A 733     205.011 156.404 190.514  1.00  0.00           C  
ATOM   1054  C   SER A 733     204.400 157.260 191.565  1.00  0.00           C  
ATOM   1055  O   SER A 733     204.532 156.948 192.743  1.00  0.00           O  
ATOM   1056  CB  SER A 733     204.060 155.249 190.267  1.00  0.00           C  
ATOM   1057  OG  SER A 733     203.784 154.568 191.460  1.00  0.00           O  
ATOM   1058  H   SER A 733     206.464 154.992 191.282  1.00  0.00           H  
ATOM   1059  HA  SER A 733     205.156 156.972 189.596  1.00  0.00           H  
ATOM   1060 1HB  SER A 733     203.134 155.628 189.835  1.00  0.00           H  
ATOM   1061 2HB  SER A 733     204.501 154.562 189.546  1.00  0.00           H  
ATOM   1062  HG  SER A 733     203.174 153.866 191.221  1.00  0.00           H  
ATOM   1063  N   PRO A 734     203.704 158.323 191.167  1.00  0.00           N  
ATOM   1064  CA  PRO A 734     202.936 159.220 191.986  1.00  0.00           C  
ATOM   1065  C   PRO A 734     201.933 158.415 192.766  1.00  0.00           C  
ATOM   1066  O   PRO A 734     201.600 158.780 193.889  1.00  0.00           O  
ATOM   1067  CB  PRO A 734     202.279 160.156 190.966  1.00  0.00           C  
ATOM   1068  CG  PRO A 734     203.294 160.240 189.878  1.00  0.00           C  
ATOM   1069  CD  PRO A 734     203.876 158.853 189.803  1.00  0.00           C  
ATOM   1070  HA  PRO A 734     203.578 159.804 192.654  1.00  0.00           H  
ATOM   1071 1HB  PRO A 734     201.320 159.729 190.640  1.00  0.00           H  
ATOM   1072 2HB  PRO A 734     202.059 161.129 191.431  1.00  0.00           H  
ATOM   1073 1HG  PRO A 734     202.814 160.551 188.938  1.00  0.00           H  
ATOM   1074 2HG  PRO A 734     204.048 161.004 190.118  1.00  0.00           H  
ATOM   1075 1HD  PRO A 734     203.303 158.238 189.095  1.00  0.00           H  
ATOM   1076 2HD  PRO A 734     204.928 158.922 189.491  1.00  0.00           H  
ATOM   1077  N   PHE A 735     201.340 157.402 192.133  1.00  0.00           N  
ATOM   1078  CA  PHE A 735     200.373 156.586 192.814  1.00  0.00           C  
ATOM   1079  C   PHE A 735     200.957 155.969 194.036  1.00  0.00           C  
ATOM   1080  O   PHE A 735     200.381 156.084 195.111  1.00  0.00           O  
ATOM   1081  CB  PHE A 735     199.845 155.501 191.874  1.00  0.00           C  
ATOM   1082  CG  PHE A 735     198.859 154.563 192.510  1.00  0.00           C  
ATOM   1083  CD1 PHE A 735     197.571 154.979 192.812  1.00  0.00           C  
ATOM   1084  CD2 PHE A 735     199.199 153.260 192.814  1.00  0.00           C  
ATOM   1085  CE1 PHE A 735     196.647 154.133 193.397  1.00  0.00           C  
ATOM   1086  CE2 PHE A 735     198.283 152.406 193.397  1.00  0.00           C  
ATOM   1087  CZ  PHE A 735     197.005 152.835 193.692  1.00  0.00           C  
ATOM   1088  H   PHE A 735     201.593 157.181 191.168  1.00  0.00           H  
ATOM   1089  HA  PHE A 735     199.549 157.227 193.125  1.00  0.00           H  
ATOM   1090 1HB  PHE A 735     199.361 155.968 191.017  1.00  0.00           H  
ATOM   1091 2HB  PHE A 735     200.679 154.910 191.499  1.00  0.00           H  
ATOM   1092  HD1 PHE A 735     197.274 156.002 192.583  1.00  0.00           H  
ATOM   1093  HD2 PHE A 735     200.206 152.908 192.586  1.00  0.00           H  
ATOM   1094  HE1 PHE A 735     195.643 154.491 193.623  1.00  0.00           H  
ATOM   1095  HE2 PHE A 735     198.558 151.379 193.634  1.00  0.00           H  
ATOM   1096  HZ  PHE A 735     196.289 152.157 194.154  1.00  0.00           H  
ATOM   1097  N   VAL A 736     202.085 155.295 193.894  1.00  0.00           N  
ATOM   1098  CA  VAL A 736     202.702 154.671 195.025  1.00  0.00           C  
ATOM   1099  C   VAL A 736     203.148 155.695 196.022  1.00  0.00           C  
ATOM   1100  O   VAL A 736     202.911 155.528 197.212  1.00  0.00           O  
ATOM   1101  CB  VAL A 736     203.915 153.831 194.583  1.00  0.00           C  
ATOM   1102  CG1 VAL A 736     204.719 153.394 195.798  1.00  0.00           C  
ATOM   1103  CG2 VAL A 736     203.428 152.634 193.781  1.00  0.00           C  
ATOM   1104  H   VAL A 736     202.540 155.207 192.997  1.00  0.00           H  
ATOM   1105  HA  VAL A 736     201.950 154.035 195.492  1.00  0.00           H  
ATOM   1106  HB  VAL A 736     204.576 154.439 193.965  1.00  0.00           H  
ATOM   1107 1HG1 VAL A 736     205.574 152.801 195.473  1.00  0.00           H  
ATOM   1108 2HG1 VAL A 736     205.072 154.273 196.338  1.00  0.00           H  
ATOM   1109 3HG1 VAL A 736     204.090 152.793 196.454  1.00  0.00           H  
ATOM   1110 1HG2 VAL A 736     204.283 152.038 193.465  1.00  0.00           H  
ATOM   1111 2HG2 VAL A 736     202.769 152.030 194.404  1.00  0.00           H  
ATOM   1112 3HG2 VAL A 736     202.880 152.968 192.899  1.00  0.00           H  
ATOM   1113  N   VAL A 737     203.804 156.760 195.553  1.00  0.00           N  
ATOM   1114  CA  VAL A 737     204.352 157.762 196.467  1.00  0.00           C  
ATOM   1115  C   VAL A 737     203.240 158.326 197.299  1.00  0.00           C  
ATOM   1116  O   VAL A 737     203.360 158.427 198.518  1.00  0.00           O  
ATOM   1117  CB  VAL A 737     205.052 158.893 195.691  1.00  0.00           C  
ATOM   1118  CG1 VAL A 737     205.368 160.043 196.636  1.00  0.00           C  
ATOM   1119  CG2 VAL A 737     206.311 158.347 195.035  1.00  0.00           C  
ATOM   1120  H   VAL A 737     204.023 156.813 194.569  1.00  0.00           H  
ATOM   1121  HA  VAL A 737     205.075 157.279 197.125  1.00  0.00           H  
ATOM   1122  HB  VAL A 737     204.382 159.281 194.924  1.00  0.00           H  
ATOM   1123 1HG1 VAL A 737     205.863 160.843 196.085  1.00  0.00           H  
ATOM   1124 2HG1 VAL A 737     204.443 160.422 197.070  1.00  0.00           H  
ATOM   1125 3HG1 VAL A 737     206.025 159.681 197.426  1.00  0.00           H  
ATOM   1126 1HG2 VAL A 737     206.807 159.146 194.485  1.00  0.00           H  
ATOM   1127 2HG2 VAL A 737     206.981 157.962 195.804  1.00  0.00           H  
ATOM   1128 3HG2 VAL A 737     206.058 157.542 194.345  1.00  0.00           H  
ATOM   1129  N   PHE A 738     202.155 158.668 196.627  1.00  0.00           N  
ATOM   1130  CA  PHE A 738     200.988 159.224 197.246  1.00  0.00           C  
ATOM   1131  C   PHE A 738     200.468 158.279 198.292  1.00  0.00           C  
ATOM   1132  O   PHE A 738     200.163 158.689 199.406  1.00  0.00           O  
ATOM   1133  CB  PHE A 738     199.905 159.507 196.204  1.00  0.00           C  
ATOM   1134  CG  PHE A 738     198.599 160.012 196.749  1.00  0.00           C  
ATOM   1135  CD1 PHE A 738     198.431 161.356 197.047  1.00  0.00           C  
ATOM   1136  CD2 PHE A 738     197.551 159.139 196.959  1.00  0.00           C  
ATOM   1137  CE1 PHE A 738     197.228 161.817 197.549  1.00  0.00           C  
ATOM   1138  CE2 PHE A 738     196.348 159.597 197.459  1.00  0.00           C  
ATOM   1139  CZ  PHE A 738     196.188 160.936 197.754  1.00  0.00           C  
ATOM   1140  H   PHE A 738     202.176 158.620 195.619  1.00  0.00           H  
ATOM   1141  HA  PHE A 738     201.258 160.162 197.732  1.00  0.00           H  
ATOM   1142 1HB  PHE A 738     200.275 160.250 195.498  1.00  0.00           H  
ATOM   1143 2HB  PHE A 738     199.696 158.594 195.648  1.00  0.00           H  
ATOM   1144  HD1 PHE A 738     199.257 162.048 196.882  1.00  0.00           H  
ATOM   1145  HD2 PHE A 738     197.681 158.082 196.726  1.00  0.00           H  
ATOM   1146  HE1 PHE A 738     197.103 162.874 197.781  1.00  0.00           H  
ATOM   1147  HE2 PHE A 738     195.524 158.901 197.622  1.00  0.00           H  
ATOM   1148  HZ  PHE A 738     195.239 161.295 198.150  1.00  0.00           H  
ATOM   1149  N   SER A 739     200.263 157.042 197.887  1.00  0.00           N  
ATOM   1150  CA  SER A 739     199.662 156.052 198.748  1.00  0.00           C  
ATOM   1151  C   SER A 739     200.440 155.884 200.018  1.00  0.00           C  
ATOM   1152  O   SER A 739     199.867 155.841 201.103  1.00  0.00           O  
ATOM   1153  CB  SER A 739     199.564 154.727 198.019  1.00  0.00           C  
ATOM   1154  OG  SER A 739     198.700 154.826 196.920  1.00  0.00           O  
ATOM   1155  H   SER A 739     200.422 156.813 196.922  1.00  0.00           H  
ATOM   1156  HA  SER A 739     198.652 156.375 199.006  1.00  0.00           H  
ATOM   1157 1HB  SER A 739     200.554 154.421 197.681  1.00  0.00           H  
ATOM   1158 2HB  SER A 739     199.202 153.960 198.703  1.00  0.00           H  
ATOM   1159  HG  SER A 739     198.689 153.956 196.512  1.00  0.00           H  
ATOM   1160  N   TRP A 740     201.748 155.810 199.876  1.00  0.00           N  
ATOM   1161  CA  TRP A 740     202.639 155.704 200.995  1.00  0.00           C  
ATOM   1162  C   TRP A 740     202.530 156.904 201.886  1.00  0.00           C  
ATOM   1163  O   TRP A 740     202.350 156.752 203.084  1.00  0.00           O  
ATOM   1164  CB  TRP A 740     204.086 155.563 200.520  1.00  0.00           C  
ATOM   1165  CG  TRP A 740     205.050 155.407 201.657  1.00  0.00           C  
ATOM   1166  CD1 TRP A 740     205.462 154.241 202.230  1.00  0.00           C  
ATOM   1167  CD2 TRP A 740     205.731 156.464 202.367  1.00  0.00           C  
ATOM   1168  CE2 TRP A 740     206.527 155.857 203.343  1.00  0.00           C  
ATOM   1169  CE3 TRP A 740     205.734 157.860 202.258  1.00  0.00           C  
ATOM   1170  NE1 TRP A 740     206.348 154.500 203.246  1.00  0.00           N  
ATOM   1171  CZ2 TRP A 740     207.317 156.600 204.208  1.00  0.00           C  
ATOM   1172  CZ3 TRP A 740     206.526 158.608 203.122  1.00  0.00           C  
ATOM   1173  CH2 TRP A 740     207.298 157.988 204.072  1.00  0.00           C  
ATOM   1174  H   TRP A 740     202.142 155.881 198.956  1.00  0.00           H  
ATOM   1175  HA  TRP A 740     202.342 154.824 201.566  1.00  0.00           H  
ATOM   1176 1HB  TRP A 740     204.174 154.696 199.864  1.00  0.00           H  
ATOM   1177 2HB  TRP A 740     204.370 156.439 199.937  1.00  0.00           H  
ATOM   1178  HD1 TRP A 740     205.135 153.248 201.928  1.00  0.00           H  
ATOM   1179  HE1 TRP A 740     206.796 153.807 203.827  1.00  0.00           H  
ATOM   1180  HE3 TRP A 740     205.118 158.337 201.497  1.00  0.00           H  
ATOM   1181  HZ2 TRP A 740     207.938 156.129 204.970  1.00  0.00           H  
ATOM   1182  HZ3 TRP A 740     206.518 159.694 203.027  1.00  0.00           H  
ATOM   1183  HH2 TRP A 740     207.910 158.598 204.737  1.00  0.00           H  
ATOM   1184  N   ASN A 741     202.452 158.092 201.281  1.00  0.00           N  
ATOM   1185  CA  ASN A 741     202.348 159.328 202.040  1.00  0.00           C  
ATOM   1186  C   ASN A 741     201.098 159.302 202.876  1.00  0.00           C  
ATOM   1187  O   ASN A 741     201.113 159.772 204.008  1.00  0.00           O  
ATOM   1188  CB  ASN A 741     202.374 160.535 201.121  1.00  0.00           C  
ATOM   1189  CG  ASN A 741     203.744 160.904 200.623  1.00  0.00           C  
ATOM   1190  ND2 ASN A 741     203.811 161.573 199.500  1.00  0.00           N  
ATOM   1191  OD1 ASN A 741     204.759 160.585 201.253  1.00  0.00           O  
ATOM   1192  H   ASN A 741     202.608 158.145 200.286  1.00  0.00           H  
ATOM   1193  HA  ASN A 741     203.195 159.372 202.726  1.00  0.00           H  
ATOM   1194 1HB  ASN A 741     201.742 160.346 200.252  1.00  0.00           H  
ATOM   1195 2HB  ASN A 741     201.961 161.395 201.648  1.00  0.00           H  
ATOM   1196 1HD2 ASN A 741     204.697 161.844 199.124  1.00  0.00           H  
ATOM   1197 2HD2 ASN A 741     202.972 161.816 199.015  1.00  0.00           H  
ATOM   1198  N   VAL A 742     200.027 158.736 202.353  1.00  0.00           N  
ATOM   1199  CA  VAL A 742     198.788 158.671 203.097  1.00  0.00           C  
ATOM   1200  C   VAL A 742     198.927 157.751 204.280  1.00  0.00           C  
ATOM   1201  O   VAL A 742     198.645 158.151 205.403  1.00  0.00           O  
ATOM   1202  CB  VAL A 742     197.641 158.167 202.201  1.00  0.00           C  
ATOM   1203  CG1 VAL A 742     196.406 157.901 203.048  1.00  0.00           C  
ATOM   1204  CG2 VAL A 742     197.359 159.195 201.115  1.00  0.00           C  
ATOM   1205  H   VAL A 742     200.051 158.434 201.391  1.00  0.00           H  
ATOM   1206  HA  VAL A 742     198.531 159.668 203.453  1.00  0.00           H  
ATOM   1207  HB  VAL A 742     197.924 157.221 201.738  1.00  0.00           H  
ATOM   1208 1HG1 VAL A 742     195.597 157.544 202.410  1.00  0.00           H  
ATOM   1209 2HG1 VAL A 742     196.637 157.144 203.798  1.00  0.00           H  
ATOM   1210 3HG1 VAL A 742     196.099 158.822 203.543  1.00  0.00           H  
ATOM   1211 1HG2 VAL A 742     196.548 158.838 200.481  1.00  0.00           H  
ATOM   1212 2HG2 VAL A 742     197.073 160.140 201.577  1.00  0.00           H  
ATOM   1213 3HG2 VAL A 742     198.250 159.349 200.506  1.00  0.00           H  
ATOM   1214  N   VAL A 743     199.495 156.586 204.050  1.00  0.00           N  
ATOM   1215  CA  VAL A 743     199.691 155.607 205.101  1.00  0.00           C  
ATOM   1216  C   VAL A 743     200.547 156.190 206.198  1.00  0.00           C  
ATOM   1217  O   VAL A 743     200.239 156.061 207.379  1.00  0.00           O  
ATOM   1218  CB  VAL A 743     200.360 154.350 204.544  1.00  0.00           C  
ATOM   1219  CG1 VAL A 743     200.773 153.440 205.683  1.00  0.00           C  
ATOM   1220  CG2 VAL A 743     199.403 153.655 203.596  1.00  0.00           C  
ATOM   1221  H   VAL A 743     199.691 156.325 203.095  1.00  0.00           H  
ATOM   1222  HA  VAL A 743     198.714 155.354 205.513  1.00  0.00           H  
ATOM   1223  HB  VAL A 743     201.269 154.624 204.007  1.00  0.00           H  
ATOM   1224 1HG1 VAL A 743     201.249 152.546 205.281  1.00  0.00           H  
ATOM   1225 2HG1 VAL A 743     201.474 153.963 206.332  1.00  0.00           H  
ATOM   1226 3HG1 VAL A 743     199.891 153.154 206.257  1.00  0.00           H  
ATOM   1227 1HG2 VAL A 743     199.876 152.759 203.195  1.00  0.00           H  
ATOM   1228 2HG2 VAL A 743     198.496 153.379 204.134  1.00  0.00           H  
ATOM   1229 3HG2 VAL A 743     199.147 154.322 202.777  1.00  0.00           H  
ATOM   1230  N   PHE A 744     201.605 156.848 205.774  1.00  0.00           N  
ATOM   1231  CA  PHE A 744     202.558 157.518 206.624  1.00  0.00           C  
ATOM   1232  C   PHE A 744     201.857 158.507 207.538  1.00  0.00           C  
ATOM   1233  O   PHE A 744     202.044 158.483 208.747  1.00  0.00           O  
ATOM   1234  CB  PHE A 744     203.625 158.184 205.753  1.00  0.00           C  
ATOM   1235  CG  PHE A 744     204.654 159.006 206.474  1.00  0.00           C  
ATOM   1236  CD1 PHE A 744     205.679 158.396 207.182  1.00  0.00           C  
ATOM   1237  CD2 PHE A 744     204.590 160.387 206.441  1.00  0.00           C  
ATOM   1238  CE1 PHE A 744     206.623 159.159 207.844  1.00  0.00           C  
ATOM   1239  CE2 PHE A 744     205.532 161.152 207.100  1.00  0.00           C  
ATOM   1240  CZ  PHE A 744     206.549 160.535 207.802  1.00  0.00           C  
ATOM   1241  H   PHE A 744     201.770 156.887 204.788  1.00  0.00           H  
ATOM   1242  HA  PHE A 744     203.056 156.774 207.248  1.00  0.00           H  
ATOM   1243 1HB  PHE A 744     204.158 157.413 205.197  1.00  0.00           H  
ATOM   1244 2HB  PHE A 744     203.139 158.840 205.032  1.00  0.00           H  
ATOM   1245  HD1 PHE A 744     205.735 157.308 207.212  1.00  0.00           H  
ATOM   1246  HD2 PHE A 744     203.785 160.870 205.886  1.00  0.00           H  
ATOM   1247  HE1 PHE A 744     207.425 158.673 208.398  1.00  0.00           H  
ATOM   1248  HE2 PHE A 744     205.474 162.240 207.068  1.00  0.00           H  
ATOM   1249  HZ  PHE A 744     207.292 161.136 208.324  1.00  0.00           H  
ATOM   1250  N   TYR A 745     201.011 159.332 206.945  1.00  0.00           N  
ATOM   1251  CA  TYR A 745     200.263 160.349 207.667  1.00  0.00           C  
ATOM   1252  C   TYR A 745     199.335 159.748 208.688  1.00  0.00           C  
ATOM   1253  O   TYR A 745     199.164 160.275 209.785  1.00  0.00           O  
ATOM   1254  CB  TYR A 745     199.486 161.225 206.682  1.00  0.00           C  
ATOM   1255  CG  TYR A 745     198.914 162.491 207.280  1.00  0.00           C  
ATOM   1256  CD1 TYR A 745     199.753 163.582 207.451  1.00  0.00           C  
ATOM   1257  CD2 TYR A 745     197.581 162.573 207.654  1.00  0.00           C  
ATOM   1258  CE1 TYR A 745     199.264 164.754 207.995  1.00  0.00           C  
ATOM   1259  CE2 TYR A 745     197.097 163.747 208.197  1.00  0.00           C  
ATOM   1260  CZ  TYR A 745     197.932 164.832 208.367  1.00  0.00           C  
ATOM   1261  OH  TYR A 745     197.447 166.001 208.908  1.00  0.00           O  
ATOM   1262  H   TYR A 745     200.986 159.342 205.940  1.00  0.00           H  
ATOM   1263  HA  TYR A 745     200.968 160.989 208.201  1.00  0.00           H  
ATOM   1264 1HB  TYR A 745     200.142 161.510 205.858  1.00  0.00           H  
ATOM   1265 2HB  TYR A 745     198.661 160.651 206.262  1.00  0.00           H  
ATOM   1266  HD1 TYR A 745     200.801 163.515 207.156  1.00  0.00           H  
ATOM   1267  HD2 TYR A 745     196.920 161.717 207.522  1.00  0.00           H  
ATOM   1268  HE1 TYR A 745     199.923 165.611 208.129  1.00  0.00           H  
ATOM   1269  HE2 TYR A 745     196.051 163.823 208.496  1.00  0.00           H  
ATOM   1270  HH  TYR A 745     198.155 166.648 208.955  1.00  0.00           H  
ATOM   1271  N   ILE A 746     198.719 158.644 208.320  1.00  0.00           N  
ATOM   1272  CA  ILE A 746     197.839 157.941 209.215  1.00  0.00           C  
ATOM   1273  C   ILE A 746     198.595 157.456 210.433  1.00  0.00           C  
ATOM   1274  O   ILE A 746     198.194 157.736 211.561  1.00  0.00           O  
ATOM   1275  CB  ILE A 746     197.173 156.743 208.514  1.00  0.00           C  
ATOM   1276  CG1 ILE A 746     196.208 157.248 207.437  1.00  0.00           C  
ATOM   1277  CG2 ILE A 746     196.457 155.879 209.539  1.00  0.00           C  
ATOM   1278  CD1 ILE A 746     195.739 156.163 206.495  1.00  0.00           C  
ATOM   1279  H   ILE A 746     198.875 158.272 207.397  1.00  0.00           H  
ATOM   1280  HA  ILE A 746     197.065 158.633 209.547  1.00  0.00           H  
ATOM   1281  HB  ILE A 746     197.929 156.144 208.007  1.00  0.00           H  
ATOM   1282 1HG1 ILE A 746     195.340 157.692 207.922  1.00  0.00           H  
ATOM   1283 2HG1 ILE A 746     196.700 158.026 206.854  1.00  0.00           H  
ATOM   1284 1HG2 ILE A 746     195.987 155.033 209.037  1.00  0.00           H  
ATOM   1285 2HG2 ILE A 746     197.174 155.512 210.271  1.00  0.00           H  
ATOM   1286 3HG2 ILE A 746     195.693 156.470 210.044  1.00  0.00           H  
ATOM   1287 1HD1 ILE A 746     195.058 156.591 205.758  1.00  0.00           H  
ATOM   1288 2HD1 ILE A 746     196.597 155.726 205.984  1.00  0.00           H  
ATOM   1289 3HD1 ILE A 746     195.220 155.390 207.060  1.00  0.00           H  
ATOM   1290  N   ALA A 747     199.764 156.869 210.191  1.00  0.00           N  
ATOM   1291  CA  ALA A 747     200.613 156.365 211.249  1.00  0.00           C  
ATOM   1292  C   ALA A 747     201.020 157.472 212.169  1.00  0.00           C  
ATOM   1293  O   ALA A 747     201.006 157.313 213.383  1.00  0.00           O  
ATOM   1294  CB  ALA A 747     201.833 155.679 210.671  1.00  0.00           C  
ATOM   1295  H   ALA A 747     200.010 156.667 209.237  1.00  0.00           H  
ATOM   1296  HA  ALA A 747     200.041 155.646 211.836  1.00  0.00           H  
ATOM   1297 1HB  ALA A 747     202.462 155.314 211.482  1.00  0.00           H  
ATOM   1298 2HB  ALA A 747     201.518 154.842 210.049  1.00  0.00           H  
ATOM   1299 3HB  ALA A 747     202.398 156.384 210.067  1.00  0.00           H  
ATOM   1300  N   PHE A 748     201.296 158.623 211.576  1.00  0.00           N  
ATOM   1301  CA  PHE A 748     201.675 159.812 212.292  1.00  0.00           C  
ATOM   1302  C   PHE A 748     200.595 160.104 213.295  1.00  0.00           C  
ATOM   1303  O   PHE A 748     200.876 160.240 214.482  1.00  0.00           O  
ATOM   1304  CB  PHE A 748     201.881 160.988 211.336  1.00  0.00           C  
ATOM   1305  CG  PHE A 748     201.886 162.351 211.967  1.00  0.00           C  
ATOM   1306  CD1 PHE A 748     202.957 162.827 212.709  1.00  0.00           C  
ATOM   1307  CD2 PHE A 748     200.778 163.162 211.803  1.00  0.00           C  
ATOM   1308  CE1 PHE A 748     202.918 164.089 213.272  1.00  0.00           C  
ATOM   1309  CE2 PHE A 748     200.732 164.425 212.362  1.00  0.00           C  
ATOM   1310  CZ  PHE A 748     201.806 164.885 213.097  1.00  0.00           C  
ATOM   1311  H   PHE A 748     201.378 158.625 210.576  1.00  0.00           H  
ATOM   1312  HA  PHE A 748     202.607 159.626 212.828  1.00  0.00           H  
ATOM   1313 1HB  PHE A 748     202.833 160.861 210.823  1.00  0.00           H  
ATOM   1314 2HB  PHE A 748     201.099 160.997 210.578  1.00  0.00           H  
ATOM   1315  HD1 PHE A 748     203.834 162.192 212.842  1.00  0.00           H  
ATOM   1316  HD2 PHE A 748     199.931 162.795 211.222  1.00  0.00           H  
ATOM   1317  HE1 PHE A 748     203.765 164.453 213.852  1.00  0.00           H  
ATOM   1318  HE2 PHE A 748     199.853 165.053 212.224  1.00  0.00           H  
ATOM   1319  HZ  PHE A 748     201.771 165.879 213.540  1.00  0.00           H  
ATOM   1320  N   LEU A 749     199.355 160.146 212.824  1.00  0.00           N  
ATOM   1321  CA  LEU A 749     198.224 160.449 213.674  1.00  0.00           C  
ATOM   1322  C   LEU A 749     197.990 159.411 214.769  1.00  0.00           C  
ATOM   1323  O   LEU A 749     197.754 159.759 215.925  1.00  0.00           O  
ATOM   1324  CB  LEU A 749     196.962 160.568 212.809  1.00  0.00           C  
ATOM   1325  CG  LEU A 749     196.933 161.772 211.859  1.00  0.00           C  
ATOM   1326  CD1 LEU A 749     195.734 161.632 210.931  1.00  0.00           C  
ATOM   1327  CD2 LEU A 749     196.863 163.059 212.667  1.00  0.00           C  
ATOM   1328  H   LEU A 749     199.208 160.039 211.829  1.00  0.00           H  
ATOM   1329  HA  LEU A 749     198.421 161.408 214.153  1.00  0.00           H  
ATOM   1330 1HB  LEU A 749     196.859 159.667 212.207  1.00  0.00           H  
ATOM   1331 2HB  LEU A 749     196.095 160.638 213.466  1.00  0.00           H  
ATOM   1332  HG  LEU A 749     197.835 161.783 211.246  1.00  0.00           H  
ATOM   1333 1HD1 LEU A 749     195.698 162.480 210.247  1.00  0.00           H  
ATOM   1334 2HD1 LEU A 749     195.826 160.709 210.358  1.00  0.00           H  
ATOM   1335 3HD1 LEU A 749     194.820 161.604 211.523  1.00  0.00           H  
ATOM   1336 1HD2 LEU A 749     196.844 163.910 211.985  1.00  0.00           H  
ATOM   1337 2HD2 LEU A 749     195.959 163.058 213.276  1.00  0.00           H  
ATOM   1338 3HD2 LEU A 749     197.736 163.131 213.316  1.00  0.00           H  
ATOM   1339  N   LEU A 750     198.227 158.153 214.447  1.00  0.00           N  
ATOM   1340  CA  LEU A 750     198.011 157.104 215.427  1.00  0.00           C  
ATOM   1341  C   LEU A 750     198.946 157.244 216.605  1.00  0.00           C  
ATOM   1342  O   LEU A 750     198.540 157.115 217.761  1.00  0.00           O  
ATOM   1343  CB  LEU A 750     198.196 155.732 214.767  1.00  0.00           C  
ATOM   1344  CG  LEU A 750     197.115 155.359 213.744  1.00  0.00           C  
ATOM   1345  CD1 LEU A 750     197.527 154.083 213.021  1.00  0.00           C  
ATOM   1346  CD2 LEU A 750     195.789 155.185 214.470  1.00  0.00           C  
ATOM   1347  H   LEU A 750     198.431 157.915 213.487  1.00  0.00           H  
ATOM   1348  HA  LEU A 750     196.989 157.186 215.791  1.00  0.00           H  
ATOM   1349 1HB  LEU A 750     199.160 155.712 214.261  1.00  0.00           H  
ATOM   1350 2HB  LEU A 750     198.205 154.968 215.544  1.00  0.00           H  
ATOM   1351  HG  LEU A 750     197.021 156.147 212.997  1.00  0.00           H  
ATOM   1352 1HD1 LEU A 750     196.761 153.815 212.293  1.00  0.00           H  
ATOM   1353 2HD1 LEU A 750     198.474 154.245 212.506  1.00  0.00           H  
ATOM   1354 3HD1 LEU A 750     197.639 153.276 213.744  1.00  0.00           H  
ATOM   1355 1HD2 LEU A 750     195.013 154.920 213.751  1.00  0.00           H  
ATOM   1356 2HD2 LEU A 750     195.882 154.393 215.213  1.00  0.00           H  
ATOM   1357 3HD2 LEU A 750     195.521 156.118 214.966  1.00  0.00           H  
ATOM   1358  N   LEU A 751     200.206 157.515 216.302  1.00  0.00           N  
ATOM   1359  CA  LEU A 751     201.200 157.644 217.346  1.00  0.00           C  
ATOM   1360  C   LEU A 751     201.052 158.966 218.017  1.00  0.00           C  
ATOM   1361  O   LEU A 751     201.401 159.120 219.190  1.00  0.00           O  
ATOM   1362  CB  LEU A 751     202.607 157.478 216.757  1.00  0.00           C  
ATOM   1363  CG  LEU A 751     202.904 156.072 216.220  1.00  0.00           C  
ATOM   1364  CD1 LEU A 751     204.276 156.061 215.561  1.00  0.00           C  
ATOM   1365  CD2 LEU A 751     202.831 155.082 217.373  1.00  0.00           C  
ATOM   1366  H   LEU A 751     200.484 157.564 215.339  1.00  0.00           H  
ATOM   1367  HA  LEU A 751     201.031 156.862 218.085  1.00  0.00           H  
ATOM   1368 1HB  LEU A 751     202.734 158.190 215.943  1.00  0.00           H  
ATOM   1369 2HB  LEU A 751     203.341 157.713 217.528  1.00  0.00           H  
ATOM   1370  HG  LEU A 751     202.170 155.804 215.460  1.00  0.00           H  
ATOM   1371 1HD1 LEU A 751     204.488 155.062 215.179  1.00  0.00           H  
ATOM   1372 2HD1 LEU A 751     204.290 156.774 214.737  1.00  0.00           H  
ATOM   1373 3HD1 LEU A 751     205.034 156.337 216.294  1.00  0.00           H  
ATOM   1374 1HD2 LEU A 751     203.040 154.077 217.003  1.00  0.00           H  
ATOM   1375 2HD2 LEU A 751     203.568 155.350 218.130  1.00  0.00           H  
ATOM   1376 3HD2 LEU A 751     201.834 155.107 217.812  1.00  0.00           H  
ATOM   1377  N   PHE A 752     200.538 159.931 217.269  1.00  0.00           N  
ATOM   1378  CA  PHE A 752     200.368 161.244 217.787  1.00  0.00           C  
ATOM   1379  C   PHE A 752     199.483 161.195 219.000  1.00  0.00           C  
ATOM   1380  O   PHE A 752     199.858 161.671 220.070  1.00  0.00           O  
ATOM   1381  CB  PHE A 752     199.737 162.167 216.742  1.00  0.00           C  
ATOM   1382  CG  PHE A 752     199.664 163.610 217.151  1.00  0.00           C  
ATOM   1383  CD1 PHE A 752     200.489 164.522 216.509  1.00  0.00           C  
ATOM   1384  CD2 PHE A 752     198.810 164.067 218.139  1.00  0.00           C  
ATOM   1385  CE1 PHE A 752     200.460 165.862 216.848  1.00  0.00           C  
ATOM   1386  CE2 PHE A 752     198.781 165.406 218.476  1.00  0.00           C  
ATOM   1387  CZ  PHE A 752     199.606 166.308 217.834  1.00  0.00           C  
ATOM   1388  H   PHE A 752     200.388 159.775 216.290  1.00  0.00           H  
ATOM   1389  HA  PHE A 752     201.335 161.646 218.079  1.00  0.00           H  
ATOM   1390 1HB  PHE A 752     200.307 162.112 215.816  1.00  0.00           H  
ATOM   1391 2HB  PHE A 752     198.725 161.833 216.521  1.00  0.00           H  
ATOM   1392  HD1 PHE A 752     201.164 164.167 215.730  1.00  0.00           H  
ATOM   1393  HD2 PHE A 752     198.157 163.359 218.651  1.00  0.00           H  
ATOM   1394  HE1 PHE A 752     201.117 166.561 216.332  1.00  0.00           H  
ATOM   1395  HE2 PHE A 752     198.107 165.762 219.255  1.00  0.00           H  
ATOM   1396  HZ  PHE A 752     199.581 167.362 218.104  1.00  0.00           H  
ATOM   1397  N   ALA A 753     198.324 160.565 218.812  1.00  0.00           N  
ATOM   1398  CA  ALA A 753     197.326 160.368 219.840  1.00  0.00           C  
ATOM   1399  C   ALA A 753     197.877 159.564 221.005  1.00  0.00           C  
ATOM   1400  O   ALA A 753     197.665 159.919 222.156  1.00  0.00           O  
ATOM   1401  CB  ALA A 753     196.119 159.673 219.249  1.00  0.00           C  
ATOM   1402  H   ALA A 753     198.133 160.196 217.891  1.00  0.00           H  
ATOM   1403  HA  ALA A 753     197.048 161.355 220.208  1.00  0.00           H  
ATOM   1404 1HB  ALA A 753     195.353 159.559 220.017  1.00  0.00           H  
ATOM   1405 2HB  ALA A 753     195.721 160.270 218.428  1.00  0.00           H  
ATOM   1406 3HB  ALA A 753     196.408 158.692 218.878  1.00  0.00           H  
ATOM   1407  N   TYR A 754     198.654 158.524 220.705  1.00  0.00           N  
ATOM   1408  CA  TYR A 754     199.225 157.664 221.739  1.00  0.00           C  
ATOM   1409  C   TYR A 754     200.006 158.443 222.757  1.00  0.00           C  
ATOM   1410  O   TYR A 754     199.690 158.429 223.945  1.00  0.00           O  
ATOM   1411  CB  TYR A 754     200.109 156.589 221.103  1.00  0.00           C  
ATOM   1412  CG  TYR A 754     200.868 155.751 222.107  1.00  0.00           C  
ATOM   1413  CD1 TYR A 754     200.196 154.853 222.925  1.00  0.00           C  
ATOM   1414  CD2 TYR A 754     202.245 155.883 222.208  1.00  0.00           C  
ATOM   1415  CE1 TYR A 754     200.898 154.091 223.839  1.00  0.00           C  
ATOM   1416  CE2 TYR A 754     202.945 155.121 223.123  1.00  0.00           C  
ATOM   1417  CZ  TYR A 754     202.276 154.228 223.936  1.00  0.00           C  
ATOM   1418  OH  TYR A 754     202.975 153.470 224.846  1.00  0.00           O  
ATOM   1419  H   TYR A 754     198.740 158.242 219.738  1.00  0.00           H  
ATOM   1420  HA  TYR A 754     198.407 157.167 222.264  1.00  0.00           H  
ATOM   1421 1HB  TYR A 754     199.493 155.922 220.499  1.00  0.00           H  
ATOM   1422 2HB  TYR A 754     200.833 157.056 220.437  1.00  0.00           H  
ATOM   1423  HD1 TYR A 754     199.114 154.749 222.845  1.00  0.00           H  
ATOM   1424  HD2 TYR A 754     202.774 156.589 221.567  1.00  0.00           H  
ATOM   1425  HE1 TYR A 754     200.369 153.387 224.481  1.00  0.00           H  
ATOM   1426  HE2 TYR A 754     204.027 155.225 223.204  1.00  0.00           H  
ATOM   1427  HH  TYR A 754     202.365 152.906 225.327  1.00  0.00           H  
ATOM   1428  N   VAL A 755     200.869 159.299 222.259  1.00  0.00           N  
ATOM   1429  CA  VAL A 755     201.636 160.134 223.140  1.00  0.00           C  
ATOM   1430  C   VAL A 755     200.763 161.206 223.738  1.00  0.00           C  
ATOM   1431  O   VAL A 755     200.665 161.323 224.952  1.00  0.00           O  
ATOM   1432  CB  VAL A 755     202.803 160.793 222.381  1.00  0.00           C  
ATOM   1433  CG1 VAL A 755     203.506 161.793 223.286  1.00  0.00           C  
ATOM   1434  CG2 VAL A 755     203.757 159.713 221.895  1.00  0.00           C  
ATOM   1435  H   VAL A 755     201.061 159.294 221.263  1.00  0.00           H  
ATOM   1436  HA  VAL A 755     202.043 159.518 223.943  1.00  0.00           H  
ATOM   1437  HB  VAL A 755     202.416 161.349 221.527  1.00  0.00           H  
ATOM   1438 1HG1 VAL A 755     204.331 162.257 222.744  1.00  0.00           H  
ATOM   1439 2HG1 VAL A 755     202.800 162.562 223.599  1.00  0.00           H  
ATOM   1440 3HG1 VAL A 755     203.895 161.278 224.165  1.00  0.00           H  
ATOM   1441 1HG2 VAL A 755     204.584 160.173 221.356  1.00  0.00           H  
ATOM   1442 2HG2 VAL A 755     204.144 159.158 222.750  1.00  0.00           H  
ATOM   1443 3HG2 VAL A 755     203.226 159.031 221.230  1.00  0.00           H  
ATOM   1444  N   LEU A 756     200.055 161.903 222.876  1.00  0.00           N  
ATOM   1445  CA  LEU A 756     199.166 162.980 223.220  1.00  0.00           C  
ATOM   1446  C   LEU A 756     198.350 162.713 224.477  1.00  0.00           C  
ATOM   1447  O   LEU A 756     198.174 163.585 225.326  1.00  0.00           O  
ATOM   1448  CB  LEU A 756     198.180 163.237 222.074  1.00  0.00           C  
ATOM   1449  CG  LEU A 756     197.153 164.357 222.283  1.00  0.00           C  
ATOM   1450  CD1 LEU A 756     197.908 165.674 222.402  1.00  0.00           C  
ATOM   1451  CD2 LEU A 756     196.186 164.349 221.109  1.00  0.00           C  
ATOM   1452  H   LEU A 756     200.194 161.727 221.892  1.00  0.00           H  
ATOM   1453  HA  LEU A 756     199.775 163.867 223.391  1.00  0.00           H  
ATOM   1454 1HB  LEU A 756     198.747 163.485 221.178  1.00  0.00           H  
ATOM   1455 2HB  LEU A 756     197.624 162.318 221.888  1.00  0.00           H  
ATOM   1456  HG  LEU A 756     196.604 164.194 223.211  1.00  0.00           H  
ATOM   1457 1HD1 LEU A 756     197.207 166.495 222.552  1.00  0.00           H  
ATOM   1458 2HD1 LEU A 756     198.589 165.627 223.251  1.00  0.00           H  
ATOM   1459 3HD1 LEU A 756     198.473 165.846 221.487  1.00  0.00           H  
ATOM   1460 1HD2 LEU A 756     195.443 165.138 221.235  1.00  0.00           H  
ATOM   1461 2HD2 LEU A 756     196.731 164.518 220.179  1.00  0.00           H  
ATOM   1462 3HD2 LEU A 756     195.682 163.384 221.061  1.00  0.00           H  
ATOM   1463  N   LEU A 757     197.791 161.523 224.533  1.00  0.00           N  
ATOM   1464  CA  LEU A 757     196.944 161.154 225.642  1.00  0.00           C  
ATOM   1465  C   LEU A 757     197.656 160.701 226.881  1.00  0.00           C  
ATOM   1466  O   LEU A 757     197.428 161.247 227.960  1.00  0.00           O  
ATOM   1467  CB  LEU A 757     196.001 160.022 225.215  1.00  0.00           C  
ATOM   1468  CG  LEU A 757     194.992 160.395 224.122  1.00  0.00           C  
ATOM   1469  CD1 LEU A 757     194.200 159.155 223.727  1.00  0.00           C  
ATOM   1470  CD2 LEU A 757     194.091 161.495 224.663  1.00  0.00           C  
ATOM   1471  H   LEU A 757     197.997 160.847 223.821  1.00  0.00           H  
ATOM   1472  HA  LEU A 757     196.350 162.029 225.901  1.00  0.00           H  
ATOM   1473 1HB  LEU A 757     196.598 159.187 224.850  1.00  0.00           H  
ATOM   1474 2HB  LEU A 757     195.442 159.685 226.088  1.00  0.00           H  
ATOM   1475  HG  LEU A 757     195.516 160.749 223.234  1.00  0.00           H  
ATOM   1476 1HD1 LEU A 757     193.480 159.410 222.949  1.00  0.00           H  
ATOM   1477 2HD1 LEU A 757     194.882 158.394 223.349  1.00  0.00           H  
ATOM   1478 3HD1 LEU A 757     193.670 158.771 224.597  1.00  0.00           H  
ATOM   1479 1HD2 LEU A 757     193.368 161.771 223.895  1.00  0.00           H  
ATOM   1480 2HD2 LEU A 757     193.569 161.130 225.547  1.00  0.00           H  
ATOM   1481 3HD2 LEU A 757     194.696 162.362 224.927  1.00  0.00           H  
ATOM   1482  N   MET A 758     198.464 159.674 226.727  1.00  0.00           N  
ATOM   1483  CA  MET A 758     199.084 159.044 227.858  1.00  0.00           C  
ATOM   1484  C   MET A 758     200.498 159.419 228.090  1.00  0.00           C  
ATOM   1485  O   MET A 758     200.890 159.677 229.226  1.00  0.00           O  
ATOM   1486  CB  MET A 758     198.976 157.529 227.694  1.00  0.00           C  
ATOM   1487  CG  MET A 758     197.547 157.007 227.749  1.00  0.00           C  
ATOM   1488  SD  MET A 758     196.728 157.360 229.316  1.00  0.00           S  
ATOM   1489  CE  MET A 758     197.577 156.225 230.410  1.00  0.00           C  
ATOM   1490  H   MET A 758     198.692 159.345 225.807  1.00  0.00           H  
ATOM   1491  HA  MET A 758     198.526 159.350 228.741  1.00  0.00           H  
ATOM   1492 1HB  MET A 758     199.410 157.232 226.740  1.00  0.00           H  
ATOM   1493 2HB  MET A 758     199.549 157.034 228.480  1.00  0.00           H  
ATOM   1494 1HG  MET A 758     196.965 157.461 226.948  1.00  0.00           H  
ATOM   1495 2HG  MET A 758     197.551 155.928 227.599  1.00  0.00           H  
ATOM   1496 1HE  MET A 758     197.179 156.326 231.420  1.00  0.00           H  
ATOM   1497 2HE  MET A 758     197.427 155.202 230.061  1.00  0.00           H  
ATOM   1498 3HE  MET A 758     198.643 156.454 230.416  1.00  0.00           H  
ATOM   1499  N   ASP A 759     201.290 159.468 227.046  1.00  0.00           N  
ATOM   1500  CA  ASP A 759     202.686 159.675 227.293  1.00  0.00           C  
ATOM   1501  C   ASP A 759     203.112 161.069 227.155  1.00  0.00           C  
ATOM   1502  O   ASP A 759     204.290 161.376 227.303  1.00  0.00           O  
ATOM   1503  CB  ASP A 759     203.501 158.777 226.359  1.00  0.00           C  
ATOM   1504  CG  ASP A 759     203.252 157.306 226.664  1.00  0.00           C  
ATOM   1505  OD1 ASP A 759     202.885 157.008 227.776  1.00  0.00           O  
ATOM   1506  OD2 ASP A 759     203.430 156.497 225.786  1.00  0.00           O1-
ATOM   1507  H   ASP A 759     200.931 159.146 226.151  1.00  0.00           H  
ATOM   1508  HA  ASP A 759     202.934 159.348 228.302  1.00  0.00           H  
ATOM   1509 1HB  ASP A 759     203.246 158.974 225.317  1.00  0.00           H  
ATOM   1510 2HB  ASP A 759     204.563 159.000 226.471  1.00  0.00           H  
ATOM   1511  N   PHE A 760     202.171 161.943 226.982  1.00  0.00           N  
ATOM   1512  CA  PHE A 760     202.424 163.340 226.887  1.00  0.00           C  
ATOM   1513  C   PHE A 760     202.936 163.940 228.158  1.00  0.00           C  
ATOM   1514  O   PHE A 760     202.174 164.517 228.931  1.00  0.00           O  
ATOM   1515  CB  PHE A 760     201.146 164.051 226.439  1.00  0.00           C  
ATOM   1516  CG  PHE A 760     201.362 165.517 226.193  1.00  0.00           C  
ATOM   1517  CD1 PHE A 760     202.313 165.903 225.260  1.00  0.00           C  
ATOM   1518  CD2 PHE A 760     200.642 166.464 226.870  1.00  0.00           C  
ATOM   1519  CE1 PHE A 760     202.544 167.241 225.002  1.00  0.00           C  
ATOM   1520  CE2 PHE A 760     200.868 167.803 226.615  1.00  0.00           C  
ATOM   1521  CZ  PHE A 760     201.815 168.189 225.687  1.00  0.00           C  
ATOM   1522  H   PHE A 760     201.211 161.636 226.928  1.00  0.00           H  
ATOM   1523  HA  PHE A 760     203.174 163.495 226.111  1.00  0.00           H  
ATOM   1524 1HB  PHE A 760     200.768 163.596 225.525  1.00  0.00           H  
ATOM   1525 2HB  PHE A 760     200.374 163.933 227.199  1.00  0.00           H  
ATOM   1526  HD1 PHE A 760     202.877 165.135 224.730  1.00  0.00           H  
ATOM   1527  HD2 PHE A 760     199.895 166.158 227.604  1.00  0.00           H  
ATOM   1528  HE1 PHE A 760     203.292 167.541 224.269  1.00  0.00           H  
ATOM   1529  HE2 PHE A 760     200.303 168.569 227.145  1.00  0.00           H  
ATOM   1530  HZ  PHE A 760     201.980 169.249 225.502  1.00  0.00           H  
ATOM   1531  N   HIS A 761     204.238 163.858 228.336  1.00  0.00           N  
ATOM   1532  CA  HIS A 761     204.900 164.287 229.533  1.00  0.00           C  
ATOM   1533  C   HIS A 761     204.897 165.763 229.769  1.00  0.00           C  
ATOM   1534  O   HIS A 761     204.875 166.556 228.827  1.00  0.00           O  
ATOM   1535  CB  HIS A 761     206.343 163.774 229.514  1.00  0.00           C  
ATOM   1536  CG  HIS A 761     206.916 163.701 230.895  1.00  0.00           C  
ATOM   1537  CD2 HIS A 761     207.112 162.624 231.684  1.00  0.00           C  
ATOM   1538  ND1 HIS A 761     207.356 164.796 231.609  1.00  0.00           N  
ATOM   1539  CE1 HIS A 761     207.799 164.386 232.785  1.00  0.00           C  
ATOM   1540  NE2 HIS A 761     207.663 163.075 232.858  1.00  0.00           N  
ATOM   1541  H   HIS A 761     204.772 163.366 227.633  1.00  0.00           H  
ATOM   1542  HA  HIS A 761     204.384 163.832 230.378  1.00  0.00           H  
ATOM   1543 1HB  HIS A 761     206.379 162.784 229.057  1.00  0.00           H  
ATOM   1544 2HB  HIS A 761     206.960 164.433 228.903  1.00  0.00           H  
ATOM   1545  HD2 HIS A 761     206.876 161.589 231.436  1.00  0.00           H  
ATOM   1546  HE1 HIS A 761     208.209 165.026 233.567  1.00  0.00           H  
ATOM   1547  HE2 HIS A 761     207.921 162.495 233.643  1.00  0.00           H  
ATOM   1548  N   SER A 762     204.979 166.127 231.027  1.00  0.00           N  
ATOM   1549  CA  SER A 762     205.010 167.496 231.480  1.00  0.00           C  
ATOM   1550  C   SER A 762     206.204 168.335 231.012  1.00  0.00           C  
ATOM   1551  O   SER A 762     206.099 169.559 230.963  1.00  0.00           O  
ATOM   1552  CB  SER A 762     204.995 167.498 232.996  1.00  0.00           C  
ATOM   1553  OG  SER A 762     206.206 166.978 233.473  1.00  0.00           O  
ATOM   1554  H   SER A 762     205.016 165.401 231.728  1.00  0.00           H  
ATOM   1555  HA  SER A 762     204.108 167.959 231.078  1.00  0.00           H  
ATOM   1556 1HB  SER A 762     204.849 168.512 233.368  1.00  0.00           H  
ATOM   1557 2HB  SER A 762     204.157 166.901 233.353  1.00  0.00           H  
ATOM   1558  HG  SER A 762     206.500 166.354 232.805  1.00  0.00           H  
ATOM   1559  N   VAL A 763     207.352 167.715 230.721  1.00  0.00           N  
ATOM   1560  CA  VAL A 763     208.506 168.522 230.371  1.00  0.00           C  
ATOM   1561  C   VAL A 763     208.362 169.276 229.019  1.00  0.00           C  
ATOM   1562  O   VAL A 763     208.582 170.487 229.001  1.00  0.00           O  
ATOM   1563  CB  VAL A 763     209.747 167.610 230.333  1.00  0.00           C  
ATOM   1564  CG1 VAL A 763     210.931 168.371 229.757  1.00  0.00           C  
ATOM   1565  CG2 VAL A 763     210.039 167.106 231.738  1.00  0.00           C  
ATOM   1566  H   VAL A 763     207.409 166.711 230.768  1.00  0.00           H  
ATOM   1567  HA  VAL A 763     208.653 169.259 231.160  1.00  0.00           H  
ATOM   1568  HB  VAL A 763     209.562 166.761 229.674  1.00  0.00           H  
ATOM   1569 1HG1 VAL A 763     211.805 167.720 229.733  1.00  0.00           H  
ATOM   1570 2HG1 VAL A 763     210.700 168.701 228.744  1.00  0.00           H  
ATOM   1571 3HG1 VAL A 763     211.143 169.239 230.381  1.00  0.00           H  
ATOM   1572 1HG2 VAL A 763     210.916 166.459 231.717  1.00  0.00           H  
ATOM   1573 2HG2 VAL A 763     210.229 167.954 232.397  1.00  0.00           H  
ATOM   1574 3HG2 VAL A 763     209.184 166.542 232.112  1.00  0.00           H  
ATOM   1575  N   PRO A 764     207.988 168.623 227.886  1.00  0.00           N  
ATOM   1576  CA  PRO A 764     207.725 167.208 227.555  1.00  0.00           C  
ATOM   1577  C   PRO A 764     208.978 166.443 227.171  1.00  0.00           C  
ATOM   1578  O   PRO A 764     210.056 167.015 227.010  1.00  0.00           O  
ATOM   1579  CB  PRO A 764     206.759 167.321 226.372  1.00  0.00           C  
ATOM   1580  CG  PRO A 764     207.207 168.550 225.658  1.00  0.00           C  
ATOM   1581  CD  PRO A 764     207.607 169.496 226.759  1.00  0.00           C  
ATOM   1582  HA  PRO A 764     207.234 166.714 228.405  1.00  0.00           H  
ATOM   1583 1HB  PRO A 764     206.832 166.410 225.760  1.00  0.00           H  
ATOM   1584 2HB  PRO A 764     205.719 167.391 226.723  1.00  0.00           H  
ATOM   1585 1HG  PRO A 764     208.040 168.314 224.980  1.00  0.00           H  
ATOM   1586 2HG  PRO A 764     206.393 168.946 225.034  1.00  0.00           H  
ATOM   1587 1HD  PRO A 764     208.463 170.106 226.434  1.00  0.00           H  
ATOM   1588 2HD  PRO A 764     206.764 170.147 227.033  1.00  0.00           H  
ATOM   1589  N   HIS A 765     208.826 165.129 227.035  1.00  0.00           N  
ATOM   1590  CA  HIS A 765     209.907 164.204 226.724  1.00  0.00           C  
ATOM   1591  C   HIS A 765     210.137 164.034 225.192  1.00  0.00           C  
ATOM   1592  O   HIS A 765     209.356 164.536 224.382  1.00  0.00           O  
ATOM   1593  CB  HIS A 765     209.607 162.876 227.427  1.00  0.00           C  
ATOM   1594  CG  HIS A 765     209.987 162.932 228.875  1.00  0.00           C  
ATOM   1595  CD2 HIS A 765     210.433 163.959 229.630  1.00  0.00           C  
ATOM   1596  ND1 HIS A 765     209.924 161.836 229.709  1.00  0.00           N  
ATOM   1597  CE1 HIS A 765     210.318 162.189 230.920  1.00  0.00           C  
ATOM   1598  NE2 HIS A 765     210.632 163.472 230.899  1.00  0.00           N  
ATOM   1599  H   HIS A 765     207.895 164.746 227.158  1.00  0.00           H  
ATOM   1600  HA  HIS A 765     210.830 164.589 227.154  1.00  0.00           H  
ATOM   1601 1HB  HIS A 765     208.544 162.651 227.336  1.00  0.00           H  
ATOM   1602 2HB  HIS A 765     210.131 162.032 226.979  1.00  0.00           H  
ATOM   1603  HD1 HIS A 765     209.701 160.898 229.440  1.00  0.00           H  
ATOM   1604  HD2 HIS A 765     210.637 165.007 229.408  1.00  0.00           H  
ATOM   1605  HE1 HIS A 765     210.342 161.461 231.730  1.00  0.00           H  
ATOM   1606  N   PRO A 766     211.210 163.324 224.804  1.00  0.00           N  
ATOM   1607  CA  PRO A 766     211.639 162.999 223.426  1.00  0.00           C  
ATOM   1608  C   PRO A 766     210.515 162.369 222.563  1.00  0.00           C  
ATOM   1609  O   PRO A 766     210.484 162.694 221.391  1.00  0.00           O  
ATOM   1610  CB  PRO A 766     212.790 162.019 223.676  1.00  0.00           C  
ATOM   1611  CG  PRO A 766     213.412 162.504 224.941  1.00  0.00           C  
ATOM   1612  CD  PRO A 766     212.249 162.941 225.791  1.00  0.00           C  
ATOM   1613  HA  PRO A 766     212.024 163.908 222.950  1.00  0.00           H  
ATOM   1614 1HB  PRO A 766     212.416 160.989 223.760  1.00  0.00           H  
ATOM   1615 2HB  PRO A 766     213.485 162.034 222.824  1.00  0.00           H  
ATOM   1616 1HG  PRO A 766     213.998 161.698 225.409  1.00  0.00           H  
ATOM   1617 2HG  PRO A 766     214.113 163.325 224.730  1.00  0.00           H  
ATOM   1618 1HD  PRO A 766     211.936 162.054 226.362  1.00  0.00           H  
ATOM   1619 2HD  PRO A 766     212.537 163.770 226.454  1.00  0.00           H  
ATOM   1620  N   PRO A 767     209.597 161.500 223.030  1.00  0.00           N  
ATOM   1621  CA  PRO A 767     208.473 160.976 222.242  1.00  0.00           C  
ATOM   1622  C   PRO A 767     207.714 162.130 221.578  1.00  0.00           C  
ATOM   1623  O   PRO A 767     207.231 162.009 220.454  1.00  0.00           O  
ATOM   1624  CB  PRO A 767     207.626 160.246 223.289  1.00  0.00           C  
ATOM   1625  CG  PRO A 767     208.629 159.771 224.284  1.00  0.00           C  
ATOM   1626  CD  PRO A 767     209.619 160.901 224.381  1.00  0.00           C  
ATOM   1627  HA  PRO A 767     208.850 160.275 221.485  1.00  0.00           H  
ATOM   1628 1HB  PRO A 767     206.882 160.930 223.723  1.00  0.00           H  
ATOM   1629 2HB  PRO A 767     207.067 159.426 222.815  1.00  0.00           H  
ATOM   1630 1HG  PRO A 767     208.138 159.553 225.245  1.00  0.00           H  
ATOM   1631 2HG  PRO A 767     209.088 158.831 223.943  1.00  0.00           H  
ATOM   1632 1HD  PRO A 767     209.225 161.598 225.135  1.00  0.00           H  
ATOM   1633 2HD  PRO A 767     210.614 160.522 224.659  1.00  0.00           H  
ATOM   1634  N   GLU A 768     207.585 163.240 222.306  1.00  0.00           N  
ATOM   1635  CA  GLU A 768     206.895 164.415 221.788  1.00  0.00           C  
ATOM   1636  C   GLU A 768     207.760 165.043 220.742  1.00  0.00           C  
ATOM   1637  O   GLU A 768     207.290 165.389 219.660  1.00  0.00           O  
ATOM   1638  CB  GLU A 768     206.569 165.398 222.915  1.00  0.00           C  
ATOM   1639  CG  GLU A 768     205.552 164.886 223.925  1.00  0.00           C  
ATOM   1640  CD  GLU A 768     206.098 163.878 224.898  1.00  0.00           C  
ATOM   1641  OE1 GLU A 768     207.099 163.268 224.608  1.00  0.00           O  
ATOM   1642  OE2 GLU A 768     205.512 163.713 225.942  1.00  0.00           O1-
ATOM   1643  H   GLU A 768     207.959 163.281 223.243  1.00  0.00           H  
ATOM   1644  HA  GLU A 768     205.961 164.104 221.319  1.00  0.00           H  
ATOM   1645 1HB  GLU A 768     207.477 165.651 223.462  1.00  0.00           H  
ATOM   1646 2HB  GLU A 768     206.179 166.322 222.489  1.00  0.00           H  
ATOM   1647 1HG  GLU A 768     205.166 165.732 224.493  1.00  0.00           H  
ATOM   1648 2HG  GLU A 768     204.723 164.433 223.382  1.00  0.00           H  
ATOM   1649  N   LEU A 769     209.051 165.082 221.031  1.00  0.00           N  
ATOM   1650  CA  LEU A 769     210.035 165.594 220.105  1.00  0.00           C  
ATOM   1651  C   LEU A 769     210.012 164.791 218.808  1.00  0.00           C  
ATOM   1652  O   LEU A 769     210.167 165.358 217.726  1.00  0.00           O  
ATOM   1653  CB  LEU A 769     211.426 165.545 220.749  1.00  0.00           C  
ATOM   1654  CG  LEU A 769     212.566 166.176 219.939  1.00  0.00           C  
ATOM   1655  CD1 LEU A 769     212.260 167.649 219.704  1.00  0.00           C  
ATOM   1656  CD2 LEU A 769     213.868 165.990 220.703  1.00  0.00           C  
ATOM   1657  H   LEU A 769     209.329 164.839 221.975  1.00  0.00           H  
ATOM   1658  HA  LEU A 769     209.781 166.623 219.876  1.00  0.00           H  
ATOM   1659 1HB  LEU A 769     211.378 166.058 221.708  1.00  0.00           H  
ATOM   1660 2HB  LEU A 769     211.710 164.509 220.938  1.00  0.00           H  
ATOM   1661  HG  LEU A 769     212.640 165.693 218.965  1.00  0.00           H  
ATOM   1662 1HD1 LEU A 769     213.068 168.101 219.129  1.00  0.00           H  
ATOM   1663 2HD1 LEU A 769     211.325 167.743 219.151  1.00  0.00           H  
ATOM   1664 3HD1 LEU A 769     212.169 168.159 220.662  1.00  0.00           H  
ATOM   1665 1HD2 LEU A 769     214.688 166.433 220.138  1.00  0.00           H  
ATOM   1666 2HD2 LEU A 769     213.792 166.476 221.676  1.00  0.00           H  
ATOM   1667 3HD2 LEU A 769     214.059 164.926 220.844  1.00  0.00           H  
ATOM   1668  N   VAL A 770     209.736 163.489 218.899  1.00  0.00           N  
ATOM   1669  CA  VAL A 770     209.651 162.661 217.713  1.00  0.00           C  
ATOM   1670  C   VAL A 770     208.536 163.179 216.856  1.00  0.00           C  
ATOM   1671  O   VAL A 770     208.703 163.364 215.654  1.00  0.00           O  
ATOM   1672  CB  VAL A 770     209.371 161.187 218.065  1.00  0.00           C  
ATOM   1673  CG1 VAL A 770     209.068 160.413 216.791  1.00  0.00           C  
ATOM   1674  CG2 VAL A 770     210.564 160.598 218.802  1.00  0.00           C  
ATOM   1675  H   VAL A 770     209.711 163.064 219.805  1.00  0.00           H  
ATOM   1676  HA  VAL A 770     210.590 162.733 217.162  1.00  0.00           H  
ATOM   1677  HB  VAL A 770     208.489 161.120 218.702  1.00  0.00           H  
ATOM   1678 1HG1 VAL A 770     208.869 159.370 217.037  1.00  0.00           H  
ATOM   1679 2HG1 VAL A 770     208.193 160.843 216.303  1.00  0.00           H  
ATOM   1680 3HG1 VAL A 770     209.924 160.470 216.118  1.00  0.00           H  
ATOM   1681 1HG2 VAL A 770     210.358 159.556 219.048  1.00  0.00           H  
ATOM   1682 2HG2 VAL A 770     211.447 160.655 218.166  1.00  0.00           H  
ATOM   1683 3HG2 VAL A 770     210.747 161.154 219.722  1.00  0.00           H  
ATOM   1684  N   LEU A 771     207.400 163.455 217.486  1.00  0.00           N  
ATOM   1685  CA  LEU A 771     206.275 163.954 216.733  1.00  0.00           C  
ATOM   1686  C   LEU A 771     206.629 165.262 216.114  1.00  0.00           C  
ATOM   1687  O   LEU A 771     206.258 165.508 214.973  1.00  0.00           O  
ATOM   1688  CB  LEU A 771     205.051 164.120 217.643  1.00  0.00           C  
ATOM   1689  CG  LEU A 771     204.443 162.810 218.160  1.00  0.00           C  
ATOM   1690  CD1 LEU A 771     203.358 163.134 219.178  1.00  0.00           C  
ATOM   1691  CD2 LEU A 771     203.889 162.024 216.981  1.00  0.00           C  
ATOM   1692  H   LEU A 771     207.300 163.197 218.458  1.00  0.00           H  
ATOM   1693  HA  LEU A 771     206.030 163.249 215.942  1.00  0.00           H  
ATOM   1694 1HB  LEU A 771     205.326 164.721 218.508  1.00  0.00           H  
ATOM   1695 2HB  LEU A 771     204.278 164.656 217.092  1.00  0.00           H  
ATOM   1696  HG  LEU A 771     205.208 162.220 218.664  1.00  0.00           H  
ATOM   1697 1HD1 LEU A 771     202.922 162.206 219.549  1.00  0.00           H  
ATOM   1698 2HD1 LEU A 771     203.792 163.689 220.009  1.00  0.00           H  
ATOM   1699 3HD1 LEU A 771     202.583 163.735 218.704  1.00  0.00           H  
ATOM   1700 1HD2 LEU A 771     203.455 161.090 217.338  1.00  0.00           H  
ATOM   1701 2HD2 LEU A 771     203.120 162.613 216.480  1.00  0.00           H  
ATOM   1702 3HD2 LEU A 771     204.694 161.805 216.279  1.00  0.00           H  
ATOM   1703  N   TYR A 772     207.374 166.087 216.834  1.00  0.00           N  
ATOM   1704  CA  TYR A 772     207.793 167.351 216.300  1.00  0.00           C  
ATOM   1705  C   TYR A 772     208.559 167.121 215.028  1.00  0.00           C  
ATOM   1706  O   TYR A 772     208.246 167.747 214.016  1.00  0.00           O  
ATOM   1707  CB  TYR A 772     208.716 168.121 217.248  1.00  0.00           C  
ATOM   1708  CG  TYR A 772     209.391 169.233 216.477  1.00  0.00           C  
ATOM   1709  CD1 TYR A 772     208.704 170.389 216.134  1.00  0.00           C  
ATOM   1710  CD2 TYR A 772     210.720 169.087 216.111  1.00  0.00           C  
ATOM   1711  CE1 TYR A 772     209.345 171.389 215.430  1.00  0.00           C  
ATOM   1712  CE2 TYR A 772     211.362 170.087 215.406  1.00  0.00           C  
ATOM   1713  CZ  TYR A 772     210.678 171.236 215.066  1.00  0.00           C  
ATOM   1714  OH  TYR A 772     211.314 172.234 214.364  1.00  0.00           O  
ATOM   1715  H   TYR A 772     207.579 165.858 217.794  1.00  0.00           H  
ATOM   1716  HA  TYR A 772     206.912 167.941 216.049  1.00  0.00           H  
ATOM   1717 1HB  TYR A 772     208.144 168.530 218.083  1.00  0.00           H  
ATOM   1718 2HB  TYR A 772     209.472 167.476 217.694  1.00  0.00           H  
ATOM   1719  HD1 TYR A 772     207.658 170.511 216.419  1.00  0.00           H  
ATOM   1720  HD2 TYR A 772     211.260 168.179 216.379  1.00  0.00           H  
ATOM   1721  HE1 TYR A 772     208.804 172.297 215.161  1.00  0.00           H  
ATOM   1722  HE2 TYR A 772     212.407 169.968 215.119  1.00  0.00           H  
ATOM   1723  HH  TYR A 772     210.700 172.956 214.210  1.00  0.00           H  
ATOM   1724  N   SER A 773     209.522 166.216 215.042  1.00  0.00           N  
ATOM   1725  CA  SER A 773     210.306 166.003 213.854  1.00  0.00           C  
ATOM   1726  C   SER A 773     209.430 165.619 212.679  1.00  0.00           C  
ATOM   1727  O   SER A 773     209.730 165.965 211.541  1.00  0.00           O  
ATOM   1728  CB  SER A 773     211.332 164.916 214.110  1.00  0.00           C  
ATOM   1729  OG  SER A 773     210.702 163.686 214.342  1.00  0.00           O  
ATOM   1730  H   SER A 773     209.760 165.747 215.905  1.00  0.00           H  
ATOM   1731  HA  SER A 773     210.821 166.933 213.609  1.00  0.00           H  
ATOM   1732 1HB  SER A 773     211.998 164.834 213.252  1.00  0.00           H  
ATOM   1733 2HB  SER A 773     211.942 165.187 214.972  1.00  0.00           H  
ATOM   1734  HG  SER A 773     211.407 163.053 214.495  1.00  0.00           H  
ATOM   1735  N   LEU A 774     208.349 164.911 212.948  1.00  0.00           N  
ATOM   1736  CA  LEU A 774     207.465 164.486 211.887  1.00  0.00           C  
ATOM   1737  C   LEU A 774     206.711 165.656 211.337  1.00  0.00           C  
ATOM   1738  O   LEU A 774     206.541 165.791 210.125  1.00  0.00           O  
ATOM   1739  CB  LEU A 774     206.523 163.395 212.413  1.00  0.00           C  
ATOM   1740  CG  LEU A 774     207.248 162.093 212.779  1.00  0.00           C  
ATOM   1741  CD1 LEU A 774     206.287 161.141 213.478  1.00  0.00           C  
ATOM   1742  CD2 LEU A 774     207.806 161.479 211.504  1.00  0.00           C  
ATOM   1743  H   LEU A 774     208.219 164.561 213.885  1.00  0.00           H  
ATOM   1744  HA  LEU A 774     208.076 164.068 211.088  1.00  0.00           H  
ATOM   1745 1HB  LEU A 774     206.004 163.763 213.297  1.00  0.00           H  
ATOM   1746 2HB  LEU A 774     205.774 163.179 211.652  1.00  0.00           H  
ATOM   1747  HG  LEU A 774     208.061 162.304 213.473  1.00  0.00           H  
ATOM   1748 1HD1 LEU A 774     206.810 160.220 213.734  1.00  0.00           H  
ATOM   1749 2HD1 LEU A 774     205.910 161.608 214.389  1.00  0.00           H  
ATOM   1750 3HD1 LEU A 774     205.453 160.913 212.815  1.00  0.00           H  
ATOM   1751 1HD2 LEU A 774     208.326 160.551 211.745  1.00  0.00           H  
ATOM   1752 2HD2 LEU A 774     206.989 161.268 210.814  1.00  0.00           H  
ATOM   1753 3HD2 LEU A 774     208.503 162.175 211.039  1.00  0.00           H  
ATOM   1754  N   VAL A 775     206.303 166.526 212.240  1.00  0.00           N  
ATOM   1755  CA  VAL A 775     205.606 167.737 211.920  1.00  0.00           C  
ATOM   1756  C   VAL A 775     206.509 168.602 211.097  1.00  0.00           C  
ATOM   1757  O   VAL A 775     206.071 169.200 210.127  1.00  0.00           O  
ATOM   1758  CB  VAL A 775     205.169 168.469 213.203  1.00  0.00           C  
ATOM   1759  CG1 VAL A 775     204.664 169.867 212.881  1.00  0.00           C  
ATOM   1760  CG2 VAL A 775     204.098 167.634 213.889  1.00  0.00           C  
ATOM   1761  H   VAL A 775     206.430 166.297 213.213  1.00  0.00           H  
ATOM   1762  HA  VAL A 775     204.724 167.486 211.331  1.00  0.00           H  
ATOM   1763  HB  VAL A 775     206.023 168.593 213.869  1.00  0.00           H  
ATOM   1764 1HG1 VAL A 775     204.359 170.370 213.799  1.00  0.00           H  
ATOM   1765 2HG1 VAL A 775     205.457 170.443 212.403  1.00  0.00           H  
ATOM   1766 3HG1 VAL A 775     203.811 169.778 212.208  1.00  0.00           H  
ATOM   1767 1HG2 VAL A 775     203.778 168.139 214.800  1.00  0.00           H  
ATOM   1768 2HG2 VAL A 775     203.249 167.518 213.215  1.00  0.00           H  
ATOM   1769 3HG2 VAL A 775     204.490 166.650 214.145  1.00  0.00           H  
ATOM   1770  N   PHE A 776     207.777 168.657 211.495  1.00  0.00           N  
ATOM   1771  CA  PHE A 776     208.794 169.447 210.825  1.00  0.00           C  
ATOM   1772  C   PHE A 776     208.912 169.025 209.372  1.00  0.00           C  
ATOM   1773  O   PHE A 776     209.043 169.867 208.487  1.00  0.00           O  
ATOM   1774  CB  PHE A 776     210.136 169.302 211.544  1.00  0.00           C  
ATOM   1775  CG  PHE A 776     211.235 170.083 210.881  1.00  0.00           C  
ATOM   1776  CD1 PHE A 776     211.324 171.456 211.058  1.00  0.00           C  
ATOM   1777  CD2 PHE A 776     212.168 169.444 210.087  1.00  0.00           C  
ATOM   1778  CE1 PHE A 776     212.335 172.175 210.448  1.00  0.00           C  
ATOM   1779  CE2 PHE A 776     213.180 170.161 209.477  1.00  0.00           C  
ATOM   1780  CZ  PHE A 776     213.261 171.527 209.659  1.00  0.00           C  
ATOM   1781  H   PHE A 776     208.028 168.188 212.355  1.00  0.00           H  
ATOM   1782  HA  PHE A 776     208.505 170.499 210.855  1.00  0.00           H  
ATOM   1783 1HB  PHE A 776     210.039 169.642 212.574  1.00  0.00           H  
ATOM   1784 2HB  PHE A 776     210.431 168.254 211.579  1.00  0.00           H  
ATOM   1785  HD1 PHE A 776     210.590 171.963 211.684  1.00  0.00           H  
ATOM   1786  HD2 PHE A 776     212.101 168.365 209.945  1.00  0.00           H  
ATOM   1787  HE1 PHE A 776     212.399 173.253 210.591  1.00  0.00           H  
ATOM   1788  HE2 PHE A 776     213.913 169.650 208.852  1.00  0.00           H  
ATOM   1789  HZ  PHE A 776     214.057 172.093 209.177  1.00  0.00           H  
ATOM   1790  N   VAL A 777     208.928 167.717 209.133  1.00  0.00           N  
ATOM   1791  CA  VAL A 777     208.999 167.207 207.772  1.00  0.00           C  
ATOM   1792  C   VAL A 777     207.801 167.681 206.983  1.00  0.00           C  
ATOM   1793  O   VAL A 777     207.963 168.313 205.939  1.00  0.00           O  
ATOM   1794  CB  VAL A 777     209.032 165.667 207.758  1.00  0.00           C  
ATOM   1795  CG1 VAL A 777     208.853 165.161 206.334  1.00  0.00           C  
ATOM   1796  CG2 VAL A 777     210.346 165.189 208.358  1.00  0.00           C  
ATOM   1797  H   VAL A 777     208.925 167.068 209.910  1.00  0.00           H  
ATOM   1798  HA  VAL A 777     209.905 167.593 207.305  1.00  0.00           H  
ATOM   1799  HB  VAL A 777     208.201 165.276 208.344  1.00  0.00           H  
ATOM   1800 1HG1 VAL A 777     208.877 164.071 206.330  1.00  0.00           H  
ATOM   1801 2HG1 VAL A 777     207.896 165.503 205.943  1.00  0.00           H  
ATOM   1802 3HG1 VAL A 777     209.661 165.545 205.711  1.00  0.00           H  
ATOM   1803 1HG2 VAL A 777     210.372 164.099 208.351  1.00  0.00           H  
ATOM   1804 2HG2 VAL A 777     211.177 165.578 207.770  1.00  0.00           H  
ATOM   1805 3HG2 VAL A 777     210.435 165.543 209.385  1.00  0.00           H  
ATOM   1806  N   LEU A 778     206.632 167.582 207.593  1.00  0.00           N  
ATOM   1807  CA  LEU A 778     205.413 168.040 206.958  1.00  0.00           C  
ATOM   1808  C   LEU A 778     205.468 169.509 206.687  1.00  0.00           C  
ATOM   1809  O   LEU A 778     204.989 169.975 205.655  1.00  0.00           O  
ATOM   1810  CB  LEU A 778     204.205 167.715 207.846  1.00  0.00           C  
ATOM   1811  CG  LEU A 778     203.882 166.222 207.991  1.00  0.00           C  
ATOM   1812  CD1 LEU A 778     202.805 166.044 209.052  1.00  0.00           C  
ATOM   1813  CD2 LEU A 778     203.432 165.677 206.644  1.00  0.00           C  
ATOM   1814  H   LEU A 778     206.573 167.101 208.481  1.00  0.00           H  
ATOM   1815  HA  LEU A 778     205.311 167.519 206.005  1.00  0.00           H  
ATOM   1816 1HB  LEU A 778     204.378 168.113 208.844  1.00  0.00           H  
ATOM   1817 2HB  LEU A 778     203.326 168.210 207.432  1.00  0.00           H  
ATOM   1818  HG  LEU A 778     204.769 165.681 208.323  1.00  0.00           H  
ATOM   1819 1HD1 LEU A 778     202.571 164.985 209.160  1.00  0.00           H  
ATOM   1820 2HD1 LEU A 778     203.163 166.434 210.005  1.00  0.00           H  
ATOM   1821 3HD1 LEU A 778     201.908 166.585 208.752  1.00  0.00           H  
ATOM   1822 1HD2 LEU A 778     203.202 164.616 206.739  1.00  0.00           H  
ATOM   1823 2HD2 LEU A 778     202.542 166.213 206.313  1.00  0.00           H  
ATOM   1824 3HD2 LEU A 778     204.229 165.811 205.912  1.00  0.00           H  
ATOM   1825  N   PHE A 779     206.037 170.233 207.622  1.00  0.00           N  
ATOM   1826  CA  PHE A 779     206.163 171.644 207.549  1.00  0.00           C  
ATOM   1827  C   PHE A 779     206.952 172.015 206.336  1.00  0.00           C  
ATOM   1828  O   PHE A 779     206.497 172.806 205.520  1.00  0.00           O  
ATOM   1829  CB  PHE A 779     206.834 172.195 208.808  1.00  0.00           C  
ATOM   1830  CG  PHE A 779     207.243 173.639 208.727  1.00  0.00           C  
ATOM   1831  CD1 PHE A 779     206.338 174.672 208.920  1.00  0.00           C  
ATOM   1832  CD2 PHE A 779     208.563 173.951 208.449  1.00  0.00           C  
ATOM   1833  CE1 PHE A 779     206.749 175.989 208.837  1.00  0.00           C  
ATOM   1834  CE2 PHE A 779     208.976 175.267 208.367  1.00  0.00           C  
ATOM   1835  CZ  PHE A 779     208.066 176.286 208.562  1.00  0.00           C  
ATOM   1836  H   PHE A 779     206.327 169.779 208.465  1.00  0.00           H  
ATOM   1837  HA  PHE A 779     205.176 172.094 207.456  1.00  0.00           H  
ATOM   1838 1HB  PHE A 779     206.155 172.090 209.653  1.00  0.00           H  
ATOM   1839 2HB  PHE A 779     207.730 171.620 209.040  1.00  0.00           H  
ATOM   1840  HD1 PHE A 779     205.295 174.444 209.139  1.00  0.00           H  
ATOM   1841  HD2 PHE A 779     209.281 173.145 208.296  1.00  0.00           H  
ATOM   1842  HE1 PHE A 779     206.030 176.794 208.990  1.00  0.00           H  
ATOM   1843  HE2 PHE A 779     210.018 175.500 208.149  1.00  0.00           H  
ATOM   1844  HZ  PHE A 779     208.389 177.325 208.496  1.00  0.00           H  
ATOM   1845  N   CYS A 780     208.143 171.434 206.222  1.00  0.00           N  
ATOM   1846  CA  CYS A 780     209.046 171.740 205.126  1.00  0.00           C  
ATOM   1847  C   CYS A 780     208.384 171.489 203.801  1.00  0.00           C  
ATOM   1848  O   CYS A 780     208.513 172.284 202.871  1.00  0.00           O  
ATOM   1849  CB  CYS A 780     210.321 170.904 205.241  1.00  0.00           C  
ATOM   1850  SG  CYS A 780     211.348 171.358 206.659  1.00  0.00           S  
ATOM   1851  H   CYS A 780     208.461 170.830 206.964  1.00  0.00           H  
ATOM   1852  HA  CYS A 780     209.313 172.795 205.186  1.00  0.00           H  
ATOM   1853 1HB  CYS A 780     210.062 169.849 205.328  1.00  0.00           H  
ATOM   1854 2HB  CYS A 780     210.916 171.018 204.335  1.00  0.00           H  
ATOM   1855  HG  CYS A 780     211.545 172.620 206.289  1.00  0.00           H  
ATOM   1856  N   ASP A 781     207.655 170.388 203.733  1.00  0.00           N  
ATOM   1857  CA  ASP A 781     206.936 170.016 202.545  1.00  0.00           C  
ATOM   1858  C   ASP A 781     205.886 171.025 202.182  1.00  0.00           C  
ATOM   1859  O   ASP A 781     205.784 171.412 201.021  1.00  0.00           O  
ATOM   1860  CB  ASP A 781     206.328 168.625 202.743  1.00  0.00           C  
ATOM   1861  CG  ASP A 781     207.405 167.550 202.756  1.00  0.00           C  
ATOM   1862  OD1 ASP A 781     208.498 167.838 202.328  1.00  0.00           O  
ATOM   1863  OD2 ASP A 781     207.132 166.456 203.190  1.00  0.00           O1-
ATOM   1864  H   ASP A 781     207.590 169.789 204.542  1.00  0.00           H  
ATOM   1865  HA  ASP A 781     207.651 169.967 201.722  1.00  0.00           H  
ATOM   1866 1HB  ASP A 781     205.774 168.593 203.682  1.00  0.00           H  
ATOM   1867 2HB  ASP A 781     205.617 168.418 201.943  1.00  0.00           H  
ATOM   1868  N   GLU A 782     205.189 171.548 203.178  1.00  0.00           N  
ATOM   1869  CA  GLU A 782     204.172 172.539 202.929  1.00  0.00           C  
ATOM   1870  C   GLU A 782     204.804 173.832 202.466  1.00  0.00           C  
ATOM   1871  O   GLU A 782     204.237 174.532 201.638  1.00  0.00           O  
ATOM   1872  CB  GLU A 782     203.341 172.793 204.188  1.00  0.00           C  
ATOM   1873  CG  GLU A 782     202.418 171.645 204.570  1.00  0.00           C  
ATOM   1874  CD  GLU A 782     201.338 171.381 203.558  1.00  0.00           C  
ATOM   1875  OE1 GLU A 782     200.596 172.282 203.249  1.00  0.00           O  
ATOM   1876  OE2 GLU A 782     201.253 170.270 203.090  1.00  0.00           O1-
ATOM   1877  H   GLU A 782     205.293 171.169 204.109  1.00  0.00           H  
ATOM   1878  HA  GLU A 782     203.514 172.177 202.139  1.00  0.00           H  
ATOM   1879 1HB  GLU A 782     204.003 172.985 205.032  1.00  0.00           H  
ATOM   1880 2HB  GLU A 782     202.730 173.684 204.043  1.00  0.00           H  
ATOM   1881 1HG  GLU A 782     203.006 170.735 204.689  1.00  0.00           H  
ATOM   1882 2HG  GLU A 782     201.956 171.870 205.530  1.00  0.00           H  
ATOM   1883  N   VAL A 783     205.989 174.140 202.992  1.00  0.00           N  
ATOM   1884  CA  VAL A 783     206.685 175.363 202.617  1.00  0.00           C  
ATOM   1885  C   VAL A 783     207.112 175.283 201.184  1.00  0.00           C  
ATOM   1886  O   VAL A 783     206.920 176.231 200.428  1.00  0.00           O  
ATOM   1887  CB  VAL A 783     207.923 175.592 203.504  1.00  0.00           C  
ATOM   1888  CG1 VAL A 783     208.748 176.740 202.941  1.00  0.00           C  
ATOM   1889  CG2 VAL A 783     207.476 175.873 204.930  1.00  0.00           C  
ATOM   1890  H   VAL A 783     206.356 173.570 203.735  1.00  0.00           H  
ATOM   1891  HA  VAL A 783     206.002 176.204 202.736  1.00  0.00           H  
ATOM   1892  HB  VAL A 783     208.555 174.704 203.491  1.00  0.00           H  
ATOM   1893 1HG1 VAL A 783     209.625 176.901 203.569  1.00  0.00           H  
ATOM   1894 2HG1 VAL A 783     209.069 176.495 201.928  1.00  0.00           H  
ATOM   1895 3HG1 VAL A 783     208.145 177.647 202.922  1.00  0.00           H  
ATOM   1896 1HG2 VAL A 783     208.353 176.034 205.556  1.00  0.00           H  
ATOM   1897 2HG2 VAL A 783     206.847 176.764 204.944  1.00  0.00           H  
ATOM   1898 3HG2 VAL A 783     206.907 175.029 205.321  1.00  0.00           H  
ATOM   1899  N   ARG A 784     207.642 174.133 200.783  1.00  0.00           N  
ATOM   1900  CA  ARG A 784     208.073 173.986 199.414  1.00  0.00           C  
ATOM   1901  C   ARG A 784     206.893 174.004 198.504  1.00  0.00           C  
ATOM   1902  O   ARG A 784     206.907 174.685 197.482  1.00  0.00           O  
ATOM   1903  CB  ARG A 784     208.839 172.686 199.214  1.00  0.00           C  
ATOM   1904  CG  ARG A 784     209.374 172.526 197.800  1.00  0.00           C  
ATOM   1905  CD  ARG A 784     210.339 173.609 197.483  1.00  0.00           C  
ATOM   1906  NE  ARG A 784     210.854 173.521 196.126  1.00  0.00           N  
ATOM   1907  CZ  ARG A 784     211.630 174.459 195.548  1.00  0.00           C  
ATOM   1908  NH1 ARG A 784     211.966 175.537 196.220  1.00  0.00           N1+
ATOM   1909  NH2 ARG A 784     212.053 174.295 194.306  1.00  0.00           N  
ATOM   1910  H   ARG A 784     207.796 173.388 201.444  1.00  0.00           H  
ATOM   1911  HA  ARG A 784     208.728 174.819 199.157  1.00  0.00           H  
ATOM   1912 1HB  ARG A 784     209.677 172.641 199.908  1.00  0.00           H  
ATOM   1913 2HB  ARG A 784     208.191 171.838 199.437  1.00  0.00           H  
ATOM   1914 1HG  ARG A 784     209.879 171.564 197.706  1.00  0.00           H  
ATOM   1915 2HG  ARG A 784     208.549 172.570 197.088  1.00  0.00           H  
ATOM   1916 1HD  ARG A 784     209.847 174.575 197.593  1.00  0.00           H  
ATOM   1917 2HD  ARG A 784     211.185 173.549 198.167  1.00  0.00           H  
ATOM   1918  HE  ARG A 784     210.614 172.704 195.580  1.00  0.00           H  
ATOM   1919 1HH1 ARG A 784     211.643 175.662 197.169  1.00  0.00           H  
ATOM   1920 2HH1 ARG A 784     212.548 176.240 195.788  1.00  0.00           H  
ATOM   1921 1HH2 ARG A 784     211.794 173.466 193.789  1.00  0.00           H  
ATOM   1922 2HH2 ARG A 784     212.634 174.998 193.875  1.00  0.00           H  
ATOM   1923  N   GLN A 785     205.829 173.354 198.933  1.00  0.00           N  
ATOM   1924  CA  GLN A 785     204.608 173.318 198.195  1.00  0.00           C  
ATOM   1925  C   GLN A 785     204.151 174.712 197.946  1.00  0.00           C  
ATOM   1926  O   GLN A 785     203.854 175.077 196.818  1.00  0.00           O  
ATOM   1927  CB  GLN A 785     203.525 172.546 198.955  1.00  0.00           C  
ATOM   1928  CG  GLN A 785     202.221 172.398 198.190  1.00  0.00           C  
ATOM   1929  CD  GLN A 785     201.106 171.872 199.074  1.00  0.00           C  
ATOM   1930  NE2 GLN A 785     199.909 171.728 198.517  1.00  0.00           N  
ATOM   1931  OE1 GLN A 785     201.326 171.597 200.257  1.00  0.00           O  
ATOM   1932  H   GLN A 785     205.902 172.785 199.758  1.00  0.00           H  
ATOM   1933  HA  GLN A 785     204.802 172.843 197.235  1.00  0.00           H  
ATOM   1934 1HB  GLN A 785     203.891 171.548 199.196  1.00  0.00           H  
ATOM   1935 2HB  GLN A 785     203.306 173.048 199.897  1.00  0.00           H  
ATOM   1936 1HG  GLN A 785     201.924 173.372 197.801  1.00  0.00           H  
ATOM   1937 2HG  GLN A 785     202.370 171.699 197.367  1.00  0.00           H  
ATOM   1938 1HE2 GLN A 785     199.147 171.384 199.067  1.00  0.00           H  
ATOM   1939 2HE2 GLN A 785     199.771 171.962 197.555  1.00  0.00           H  
ATOM   1940  N   TRP A 786     204.150 175.498 198.993  1.00  0.00           N  
ATOM   1941  CA  TRP A 786     203.759 176.872 198.959  1.00  0.00           C  
ATOM   1942  C   TRP A 786     204.592 177.675 197.990  1.00  0.00           C  
ATOM   1943  O   TRP A 786     204.041 178.365 197.140  1.00  0.00           O  
ATOM   1944  CB  TRP A 786     203.878 177.489 200.353  1.00  0.00           C  
ATOM   1945  CG  TRP A 786     203.712 178.979 200.336  1.00  0.00           C  
ATOM   1946  CD1 TRP A 786     202.558 179.703 200.331  1.00  0.00           C  
ATOM   1947  CD2 TRP A 786     204.789 179.941 200.321  1.00  0.00           C  
ATOM   1948  CE2 TRP A 786     204.204 181.210 200.308  1.00  0.00           C  
ATOM   1949  CE3 TRP A 786     206.185 179.829 200.318  1.00  0.00           C  
ATOM   1950  NE1 TRP A 786     202.842 181.046 200.313  1.00  0.00           N  
ATOM   1951  CZ2 TRP A 786     204.965 182.367 200.290  1.00  0.00           C  
ATOM   1952  CZ3 TRP A 786     206.949 180.990 200.302  1.00  0.00           C  
ATOM   1953  CH2 TRP A 786     206.352 182.225 200.289  1.00  0.00           C  
ATOM   1954  H   TRP A 786     204.394 175.113 199.884  1.00  0.00           H  
ATOM   1955  HA  TRP A 786     202.732 176.924 198.626  1.00  0.00           H  
ATOM   1956 1HB  TRP A 786     203.123 177.060 201.013  1.00  0.00           H  
ATOM   1957 2HB  TRP A 786     204.849 177.257 200.791  1.00  0.00           H  
ATOM   1958  HD1 TRP A 786     201.551 179.290 200.340  1.00  0.00           H  
ATOM   1959  HE1 TRP A 786     202.162 181.792 200.303  1.00  0.00           H  
ATOM   1960  HE3 TRP A 786     206.664 178.850 200.331  1.00  0.00           H  
ATOM   1961  HZ2 TRP A 786     204.511 183.358 200.279  1.00  0.00           H  
ATOM   1962  HZ3 TRP A 786     208.035 180.895 200.299  1.00  0.00           H  
ATOM   1963  HH2 TRP A 786     206.981 183.116 200.277  1.00  0.00           H  
ATOM   1964  N   TYR A 787     205.905 177.493 198.030  1.00  0.00           N  
ATOM   1965  CA  TYR A 787     206.771 178.249 197.140  1.00  0.00           C  
ATOM   1966  C   TYR A 787     206.430 177.930 195.703  1.00  0.00           C  
ATOM   1967  O   TYR A 787     206.096 178.809 194.909  1.00  0.00           O  
ATOM   1968  CB  TYR A 787     208.245 177.936 197.407  1.00  0.00           C  
ATOM   1969  CG  TYR A 787     209.162 178.603 196.406  1.00  0.00           C  
ATOM   1970  CD1 TYR A 787     209.501 179.940 196.555  1.00  0.00           C  
ATOM   1971  CD2 TYR A 787     209.664 177.872 195.339  1.00  0.00           C  
ATOM   1972  CE1 TYR A 787     210.339 180.542 195.637  1.00  0.00           C  
ATOM   1973  CE2 TYR A 787     210.502 178.476 194.422  1.00  0.00           C  
ATOM   1974  CZ  TYR A 787     210.839 179.806 194.569  1.00  0.00           C  
ATOM   1975  OH  TYR A 787     211.674 180.409 193.657  1.00  0.00           O  
ATOM   1976  H   TYR A 787     206.303 176.943 198.772  1.00  0.00           H  
ATOM   1977  HA  TYR A 787     206.594 179.312 197.300  1.00  0.00           H  
ATOM   1978 1HB  TYR A 787     208.518 178.267 198.410  1.00  0.00           H  
ATOM   1979 2HB  TYR A 787     208.409 176.859 197.369  1.00  0.00           H  
ATOM   1980  HD1 TYR A 787     209.106 180.513 197.394  1.00  0.00           H  
ATOM   1981  HD2 TYR A 787     209.395 176.822 195.224  1.00  0.00           H  
ATOM   1982  HE1 TYR A 787     210.606 181.592 195.752  1.00  0.00           H  
ATOM   1983  HE2 TYR A 787     210.896 177.902 193.583  1.00  0.00           H  
ATOM   1984  HH  TYR A 787     211.806 181.327 193.903  1.00  0.00           H  
ATOM   1985  N   VAL A 788     206.479 176.647 195.397  1.00  0.00           N  
ATOM   1986  CA  VAL A 788     206.215 176.137 194.079  1.00  0.00           C  
ATOM   1987  C   VAL A 788     204.836 176.537 193.590  1.00  0.00           C  
ATOM   1988  O   VAL A 788     204.665 176.925 192.436  1.00  0.00           O  
ATOM   1989  CB  VAL A 788     206.337 174.602 194.094  1.00  0.00           C  
ATOM   1990  CG1 VAL A 788     205.843 174.027 192.775  1.00  0.00           C  
ATOM   1991  CG2 VAL A 788     207.785 174.222 194.360  1.00  0.00           C  
ATOM   1992  H   VAL A 788     206.714 175.987 196.124  1.00  0.00           H  
ATOM   1993  HA  VAL A 788     206.960 176.547 193.396  1.00  0.00           H  
ATOM   1994  HB  VAL A 788     205.701 174.192 194.879  1.00  0.00           H  
ATOM   1995 1HG1 VAL A 788     205.933 172.940 192.795  1.00  0.00           H  
ATOM   1996 2HG1 VAL A 788     204.799 174.300 192.624  1.00  0.00           H  
ATOM   1997 3HG1 VAL A 788     206.444 174.424 191.957  1.00  0.00           H  
ATOM   1998 1HG2 VAL A 788     207.879 173.136 194.373  1.00  0.00           H  
ATOM   1999 2HG2 VAL A 788     208.419 174.633 193.573  1.00  0.00           H  
ATOM   2000 3HG2 VAL A 788     208.101 174.622 195.323  1.00  0.00           H  
ATOM   2001  N   ASN A 789     203.865 176.469 194.473  1.00  0.00           N  
ATOM   2002  CA  ASN A 789     202.491 176.699 194.090  1.00  0.00           C  
ATOM   2003  C   ASN A 789     201.889 177.961 194.611  1.00  0.00           C  
ATOM   2004  O   ASN A 789     200.685 178.002 194.825  1.00  0.00           O  
ATOM   2005  CB  ASN A 789     201.651 175.509 194.517  1.00  0.00           C  
ATOM   2006  CG  ASN A 789     202.091 174.268 193.791  1.00  0.00           C  
ATOM   2007  ND2 ASN A 789     202.439 173.249 194.535  1.00  0.00           N  
ATOM   2008  OD1 ASN A 789     202.114 174.236 192.555  1.00  0.00           O  
ATOM   2009  H   ASN A 789     204.064 176.102 195.382  1.00  0.00           H  
ATOM   2010  HA  ASN A 789     202.449 176.759 193.001  1.00  0.00           H  
ATOM   2011 1HB  ASN A 789     201.740 175.354 195.594  1.00  0.00           H  
ATOM   2012 2HB  ASN A 789     200.600 175.705 194.309  1.00  0.00           H  
ATOM   2013 1HD2 ASN A 789     202.741 172.397 194.106  1.00  0.00           H  
ATOM   2014 2HD2 ASN A 789     202.404 173.323 195.531  1.00  0.00           H  
ATOM   2015  N   GLY A 790     202.697 178.988 194.854  1.00  0.00           N  
ATOM   2016  CA  GLY A 790     202.117 180.229 195.356  1.00  0.00           C  
ATOM   2017  C   GLY A 790     201.409 181.006 194.225  1.00  0.00           C  
ATOM   2018  O   GLY A 790     201.058 180.317 193.272  1.00  0.00           O  
ATOM   2019  H   GLY A 790     203.690 178.908 194.731  1.00  0.00           H  
ATOM   2020 1HA  GLY A 790     201.425 180.015 196.162  1.00  0.00           H  
ATOM   2021 2HA  GLY A 790     202.885 180.857 195.804  1.00  0.00           H  
ATOM   2022  N   VAL A 791     200.560 181.936 194.646  1.00  0.00           N  
ATOM   2023  CA  VAL A 791     199.713 181.827 195.844  1.00  0.00           C  
ATOM   2024  C   VAL A 791     198.572 180.788 195.801  1.00  0.00           C  
ATOM   2025  O   VAL A 791     197.625 180.909 196.567  1.00  0.00           O  
ATOM   2026  CB  VAL A 791     199.070 183.198 196.125  1.00  0.00           C  
ATOM   2027  CG1 VAL A 791     200.154 184.231 196.391  1.00  0.00           C  
ATOM   2028  CG2 VAL A 791     198.201 183.589 194.939  1.00  0.00           C  
ATOM   2029  H   VAL A 791     201.014 182.837 194.647  1.00  0.00           H  
ATOM   2030  HA  VAL A 791     200.372 181.570 196.675  1.00  0.00           H  
ATOM   2031  HB  VAL A 791     198.456 183.138 197.024  1.00  0.00           H  
ATOM   2032 1HG1 VAL A 791     199.693 185.199 196.589  1.00  0.00           H  
ATOM   2033 2HG1 VAL A 791     200.743 183.926 197.255  1.00  0.00           H  
ATOM   2034 3HG1 VAL A 791     200.803 184.312 195.519  1.00  0.00           H  
ATOM   2035 1HG2 VAL A 791     197.741 184.558 195.129  1.00  0.00           H  
ATOM   2036 2HG2 VAL A 791     198.817 183.649 194.041  1.00  0.00           H  
ATOM   2037 3HG2 VAL A 791     197.422 182.840 194.796  1.00  0.00           H  
ATOM   2038  N   ASN A 792     198.641 179.770 194.936  1.00  0.00           N  
ATOM   2039  CA  ASN A 792     197.565 178.774 194.867  1.00  0.00           C  
ATOM   2040  C   ASN A 792     197.506 177.968 196.177  1.00  0.00           C  
ATOM   2041  O   ASN A 792     196.434 177.540 196.613  1.00  0.00           O  
ATOM   2042  CB  ASN A 792     197.742 177.870 193.661  1.00  0.00           C  
ATOM   2043  CG  ASN A 792     197.468 178.610 192.382  1.00  0.00           C  
ATOM   2044  ND2 ASN A 792     197.976 178.096 191.291  1.00  0.00           N  
ATOM   2045  OD1 ASN A 792     196.796 179.647 192.387  1.00  0.00           O  
ATOM   2046  H   ASN A 792     199.425 179.679 194.308  1.00  0.00           H  
ATOM   2047  HA  ASN A 792     196.617 179.294 194.766  1.00  0.00           H  
ATOM   2048 1HB  ASN A 792     198.756 177.468 193.628  1.00  0.00           H  
ATOM   2049 2HB  ASN A 792     197.066 177.019 193.742  1.00  0.00           H  
ATOM   2050 1HD2 ASN A 792     197.827 178.545 190.409  1.00  0.00           H  
ATOM   2051 2HD2 ASN A 792     198.514 177.255 191.338  1.00  0.00           H  
ATOM   2052  N   TYR A 793     198.676 177.795 196.799  1.00  0.00           N  
ATOM   2053  CA  TYR A 793     198.771 177.185 198.108  1.00  0.00           C  
ATOM   2054  C   TYR A 793     197.882 177.969 199.033  1.00  0.00           C  
ATOM   2055  O   TYR A 793     196.976 177.435 199.666  1.00  0.00           O  
ATOM   2056  CB  TYR A 793     200.200 177.204 198.654  1.00  0.00           C  
ATOM   2057  CG  TYR A 793     200.317 176.601 200.036  1.00  0.00           C  
ATOM   2058  CD1 TYR A 793     200.804 175.310 200.178  1.00  0.00           C  
ATOM   2059  CD2 TYR A 793     199.945 177.324 201.160  1.00  0.00           C  
ATOM   2060  CE1 TYR A 793     200.916 174.748 201.435  1.00  0.00           C  
ATOM   2061  CE2 TYR A 793     200.057 176.761 202.416  1.00  0.00           C  
ATOM   2062  CZ  TYR A 793     200.541 175.476 202.561  1.00  0.00           C  
ATOM   2063  OH  TYR A 793     200.652 174.917 203.813  1.00  0.00           O  
ATOM   2064  H   TYR A 793     199.512 178.146 196.359  1.00  0.00           H  
ATOM   2065  HA  TYR A 793     198.387 176.170 198.035  1.00  0.00           H  
ATOM   2066 1HB  TYR A 793     200.846 176.649 197.971  1.00  0.00           H  
ATOM   2067 2HB  TYR A 793     200.564 178.230 198.693  1.00  0.00           H  
ATOM   2068  HD1 TYR A 793     201.096 174.745 199.293  1.00  0.00           H  
ATOM   2069  HD2 TYR A 793     199.561 178.338 201.054  1.00  0.00           H  
ATOM   2070  HE1 TYR A 793     201.300 173.733 201.533  1.00  0.00           H  
ATOM   2071  HE2 TYR A 793     199.761 177.334 203.295  1.00  0.00           H  
ATOM   2072  HH  TYR A 793     200.714 173.963 203.724  1.00  0.00           H  
ATOM   2073  N   PHE A 794     198.069 179.289 199.000  1.00  0.00           N  
ATOM   2074  CA  PHE A 794     197.280 180.210 199.812  1.00  0.00           C  
ATOM   2075  C   PHE A 794     196.010 180.633 199.080  1.00  0.00           C  
ATOM   2076  O   PHE A 794     195.681 181.815 198.979  1.00  0.00           O  
ATOM   2077  CB  PHE A 794     198.119 181.437 200.173  1.00  0.00           C  
ATOM   2078  CG  PHE A 794     197.519 182.292 201.253  1.00  0.00           C  
ATOM   2079  CD1 PHE A 794     197.502 181.853 202.568  1.00  0.00           C  
ATOM   2080  CD2 PHE A 794     196.975 183.530 200.956  1.00  0.00           C  
ATOM   2081  CE1 PHE A 794     196.950 182.637 203.564  1.00  0.00           C  
ATOM   2082  CE2 PHE A 794     196.424 184.316 201.949  1.00  0.00           C  
ATOM   2083  CZ  PHE A 794     196.412 183.868 203.255  1.00  0.00           C  
ATOM   2084  H   PHE A 794     198.855 179.648 198.477  1.00  0.00           H  
ATOM   2085  HA  PHE A 794     196.995 179.723 200.745  1.00  0.00           H  
ATOM   2086 1HB  PHE A 794     199.106 181.116 200.505  1.00  0.00           H  
ATOM   2087 2HB  PHE A 794     198.256 182.057 199.288  1.00  0.00           H  
ATOM   2088  HD1 PHE A 794     197.929 180.879 202.812  1.00  0.00           H  
ATOM   2089  HD2 PHE A 794     196.984 183.882 199.924  1.00  0.00           H  
ATOM   2090  HE1 PHE A 794     196.941 182.281 204.594  1.00  0.00           H  
ATOM   2091  HE2 PHE A 794     195.999 185.288 201.704  1.00  0.00           H  
ATOM   2092  HZ  PHE A 794     195.977 184.485 204.039  1.00  0.00           H  
ATOM   2093  N   THR A 795     195.261 179.627 198.676  1.00  0.00           N  
ATOM   2094  CA  THR A 795     193.995 179.707 197.977  1.00  0.00           C  
ATOM   2095  C   THR A 795     193.255 178.482 198.438  1.00  0.00           C  
ATOM   2096  O   THR A 795     192.097 178.524 198.853  1.00  0.00           O  
ATOM   2097  CB  THR A 795     194.152 179.738 196.445  1.00  0.00           C  
ATOM   2098  CG2 THR A 795     192.789 179.881 195.785  1.00  0.00           C  
ATOM   2099  OG1 THR A 795     194.985 180.840 196.063  1.00  0.00           O  
ATOM   2100  H   THR A 795     195.630 178.714 198.838  1.00  0.00           H  
ATOM   2101  HA  THR A 795     193.444 180.593 198.292  1.00  0.00           H  
ATOM   2102  HB  THR A 795     194.622 178.817 196.101  1.00  0.00           H  
ATOM   2103  HG1 THR A 795     195.879 180.710 196.389  1.00  0.00           H  
ATOM   2104 1HG2 THR A 795     192.910 179.902 194.702  1.00  0.00           H  
ATOM   2105 2HG2 THR A 795     192.159 179.037 196.064  1.00  0.00           H  
ATOM   2106 3HG2 THR A 795     192.321 180.808 196.115  1.00  0.00           H  
ATOM   2107  N   ASP A 796     193.969 177.361 198.361  1.00  0.00           N  
ATOM   2108  CA  ASP A 796     193.484 176.102 198.860  1.00  0.00           C  
ATOM   2109  C   ASP A 796     193.413 176.235 200.349  1.00  0.00           C  
ATOM   2110  O   ASP A 796     194.417 176.049 201.044  1.00  0.00           O  
ATOM   2111  CB  ASP A 796     194.407 174.924 198.540  1.00  0.00           C  
ATOM   2112  CG  ASP A 796     193.939 173.601 199.131  1.00  0.00           C  
ATOM   2113  OD1 ASP A 796     192.955 173.586 199.831  1.00  0.00           O  
ATOM   2114  OD2 ASP A 796     194.578 172.609 198.873  1.00  0.00           O1-
ATOM   2115  H   ASP A 796     194.878 177.390 197.912  1.00  0.00           H  
ATOM   2116  HA  ASP A 796     192.483 175.915 198.469  1.00  0.00           H  
ATOM   2117 1HB  ASP A 796     194.484 174.806 197.458  1.00  0.00           H  
ATOM   2118 2HB  ASP A 796     195.399 175.156 198.928  1.00  0.00           H  
ATOM   2119  N   LEU A 797     192.213 176.508 200.844  1.00  0.00           N  
ATOM   2120  CA  LEU A 797     191.972 176.622 202.274  1.00  0.00           C  
ATOM   2121  C   LEU A 797     192.578 175.495 203.072  1.00  0.00           C  
ATOM   2122  O   LEU A 797     192.931 175.714 204.220  1.00  0.00           O  
ATOM   2123  CB  LEU A 797     190.463 176.648 202.550  1.00  0.00           C  
ATOM   2124  CG  LEU A 797     190.104 176.693 204.040  1.00  0.00           C  
ATOM   2125  CD1 LEU A 797     190.681 177.959 204.658  1.00  0.00           C  
ATOM   2126  CD2 LEU A 797     188.590 176.642 204.185  1.00  0.00           C  
ATOM   2127  H   LEU A 797     191.458 176.667 200.192  1.00  0.00           H  
ATOM   2128  HA  LEU A 797     192.428 177.556 202.603  1.00  0.00           H  
ATOM   2129 1HB  LEU A 797     190.031 177.522 202.065  1.00  0.00           H  
ATOM   2130 2HB  LEU A 797     190.001 175.762 202.115  1.00  0.00           H  
ATOM   2131  HG  LEU A 797     190.547 175.840 204.555  1.00  0.00           H  
ATOM   2132 1HD1 LEU A 797     190.429 177.995 205.717  1.00  0.00           H  
ATOM   2133 2HD1 LEU A 797     191.766 177.958 204.544  1.00  0.00           H  
ATOM   2134 3HD1 LEU A 797     190.265 178.831 204.155  1.00  0.00           H  
ATOM   2135 1HD2 LEU A 797     188.323 176.673 205.242  1.00  0.00           H  
ATOM   2136 2HD2 LEU A 797     188.147 177.498 203.674  1.00  0.00           H  
ATOM   2137 3HD2 LEU A 797     188.215 175.720 203.741  1.00  0.00           H  
ATOM   2138  N   TRP A 798     192.651 174.293 202.547  1.00  0.00           N  
ATOM   2139  CA  TRP A 798     193.149 173.221 203.354  1.00  0.00           C  
ATOM   2140  C   TRP A 798     194.655 173.203 203.364  1.00  0.00           C  
ATOM   2141  O   TRP A 798     195.252 172.635 204.273  1.00  0.00           O  
ATOM   2142  CB  TRP A 798     192.525 171.915 202.859  1.00  0.00           C  
ATOM   2143  CG  TRP A 798     191.091 171.901 203.294  1.00  0.00           C  
ATOM   2144  CD1 TRP A 798     190.572 171.317 204.411  1.00  0.00           C  
ATOM   2145  CD2 TRP A 798     189.985 172.508 202.605  1.00  0.00           C  
ATOM   2146  CE2 TRP A 798     188.840 172.250 203.363  1.00  0.00           C  
ATOM   2147  CE3 TRP A 798     189.878 173.244 201.418  1.00  0.00           C  
ATOM   2148  NE1 TRP A 798     189.216 171.520 204.462  1.00  0.00           N  
ATOM   2149  CZ2 TRP A 798     187.594 172.697 202.978  1.00  0.00           C  
ATOM   2150  CZ3 TRP A 798     188.623 173.696 201.029  1.00  0.00           C  
ATOM   2151  CH2 TRP A 798     187.515 173.428 201.792  1.00  0.00           C  
ATOM   2152  H   TRP A 798     192.372 174.116 201.591  1.00  0.00           H  
ATOM   2153  HA  TRP A 798     192.805 173.358 204.378  1.00  0.00           H  
ATOM   2154 1HB  TRP A 798     192.601 171.843 201.774  1.00  0.00           H  
ATOM   2155 2HB  TRP A 798     193.064 171.060 203.267  1.00  0.00           H  
ATOM   2156  HD1 TRP A 798     191.150 170.769 205.154  1.00  0.00           H  
ATOM   2157  HE1 TRP A 798     188.593 171.189 205.185  1.00  0.00           H  
ATOM   2158  HE3 TRP A 798     190.759 173.459 200.814  1.00  0.00           H  
ATOM   2159  HZ2 TRP A 798     186.697 172.498 203.565  1.00  0.00           H  
ATOM   2160  HZ3 TRP A 798     188.541 174.268 200.104  1.00  0.00           H  
ATOM   2161  HH2 TRP A 798     186.546 173.798 201.457  1.00  0.00           H  
ATOM   2162  N   ASN A 799     195.276 173.815 202.375  1.00  0.00           N  
ATOM   2163  CA  ASN A 799     196.714 173.996 202.403  1.00  0.00           C  
ATOM   2164  C   ASN A 799     196.948 175.046 203.450  1.00  0.00           C  
ATOM   2165  O   ASN A 799     197.845 174.913 204.282  1.00  0.00           O  
ATOM   2166  CB  ASN A 799     197.294 174.469 201.083  1.00  0.00           C  
ATOM   2167  CG  ASN A 799     197.571 173.395 200.068  1.00  0.00           C  
ATOM   2168  ND2 ASN A 799     197.485 173.758 198.814  1.00  0.00           N  
ATOM   2169  OD1 ASN A 799     197.863 172.238 200.393  1.00  0.00           O  
ATOM   2170  H   ASN A 799     194.754 174.193 201.599  1.00  0.00           H  
ATOM   2171  HA  ASN A 799     197.210 173.077 202.719  1.00  0.00           H  
ATOM   2172 1HB  ASN A 799     196.605 175.180 200.623  1.00  0.00           H  
ATOM   2173 2HB  ASN A 799     198.233 174.989 201.275  1.00  0.00           H  
ATOM   2174 1HD2 ASN A 799     197.658 173.093 198.087  1.00  0.00           H  
ATOM   2175 2HD2 ASN A 799     197.248 174.701 198.582  1.00  0.00           H  
ATOM   2176  N   VAL A 800     196.018 175.981 203.542  1.00  0.00           N  
ATOM   2177  CA  VAL A 800     196.080 176.982 204.581  1.00  0.00           C  
ATOM   2178  C   VAL A 800     195.868 176.322 205.928  1.00  0.00           C  
ATOM   2179  O   VAL A 800     196.576 176.635 206.882  1.00  0.00           O  
ATOM   2180  CB  VAL A 800     195.026 178.075 204.323  1.00  0.00           C  
ATOM   2181  CG1 VAL A 800     194.987 179.034 205.503  1.00  0.00           C  
ATOM   2182  CG2 VAL A 800     195.364 178.791 203.025  1.00  0.00           C  
ATOM   2183  H   VAL A 800     195.280 176.026 202.844  1.00  0.00           H  
ATOM   2184  HA  VAL A 800     197.072 177.435 204.565  1.00  0.00           H  
ATOM   2185  HB  VAL A 800     194.032 177.635 204.242  1.00  0.00           H  
ATOM   2186 1HG1 VAL A 800     194.240 179.807 205.320  1.00  0.00           H  
ATOM   2187 2HG1 VAL A 800     194.727 178.487 206.410  1.00  0.00           H  
ATOM   2188 3HG1 VAL A 800     195.966 179.499 205.627  1.00  0.00           H  
ATOM   2189 1HG2 VAL A 800     194.623 179.567 202.834  1.00  0.00           H  
ATOM   2190 2HG2 VAL A 800     196.352 179.244 203.110  1.00  0.00           H  
ATOM   2191 3HG2 VAL A 800     195.362 178.078 202.201  1.00  0.00           H  
ATOM   2192  N   MET A 801     194.956 175.355 205.991  1.00  0.00           N  
ATOM   2193  CA  MET A 801     194.701 174.672 207.246  1.00  0.00           C  
ATOM   2194  C   MET A 801     195.937 173.915 207.648  1.00  0.00           C  
ATOM   2195  O   MET A 801     196.134 173.665 208.835  1.00  0.00           O  
ATOM   2196  CB  MET A 801     193.539 173.687 207.139  1.00  0.00           C  
ATOM   2197  CG  MET A 801     192.156 174.305 206.992  1.00  0.00           C  
ATOM   2198  SD  MET A 801     191.778 175.479 208.308  1.00  0.00           S  
ATOM   2199  CE  MET A 801     191.764 174.387 209.727  1.00  0.00           C  
ATOM   2200  H   MET A 801     194.347 175.207 205.206  1.00  0.00           H  
ATOM   2201  HA  MET A 801     194.478 175.398 208.024  1.00  0.00           H  
ATOM   2202 1HB  MET A 801     193.693 173.037 206.279  1.00  0.00           H  
ATOM   2203 2HB  MET A 801     193.518 173.057 208.029  1.00  0.00           H  
ATOM   2204 1HG  MET A 801     192.065 174.831 206.042  1.00  0.00           H  
ATOM   2205 2HG  MET A 801     191.405 173.515 207.006  1.00  0.00           H  
ATOM   2206 1HE  MET A 801     191.544 174.962 210.627  1.00  0.00           H  
ATOM   2207 2HE  MET A 801     191.001 173.620 209.590  1.00  0.00           H  
ATOM   2208 3HE  MET A 801     192.741 173.912 209.829  1.00  0.00           H  
ATOM   2209  N   ASP A 802     196.674 173.412 206.671  1.00  0.00           N  
ATOM   2210  CA  ASP A 802     197.866 172.661 206.974  1.00  0.00           C  
ATOM   2211  C   ASP A 802     198.820 173.554 207.709  1.00  0.00           C  
ATOM   2212  O   ASP A 802     199.317 173.190 208.778  1.00  0.00           O  
ATOM   2213  CB  ASP A 802     198.525 172.122 205.702  1.00  0.00           C  
ATOM   2214  CG  ASP A 802     197.693 171.033 205.039  1.00  0.00           C  
ATOM   2215  OD1 ASP A 802     196.818 170.519 205.695  1.00  0.00           O  
ATOM   2216  OD2 ASP A 802     197.937 170.731 203.895  1.00  0.00           O1-
ATOM   2217  H   ASP A 802     196.369 173.499 205.715  1.00  0.00           H  
ATOM   2218  HA  ASP A 802     197.595 171.831 207.627  1.00  0.00           H  
ATOM   2219 1HB  ASP A 802     198.679 172.926 204.982  1.00  0.00           H  
ATOM   2220 2HB  ASP A 802     199.508 171.719 205.948  1.00  0.00           H  
ATOM   2221  N   THR A 803     199.015 174.751 207.170  1.00  0.00           N  
ATOM   2222  CA  THR A 803     199.845 175.746 207.793  1.00  0.00           C  
ATOM   2223  C   THR A 803     199.363 176.020 209.188  1.00  0.00           C  
ATOM   2224  O   THR A 803     200.152 175.981 210.126  1.00  0.00           O  
ATOM   2225  CB  THR A 803     199.849 177.069 207.006  1.00  0.00           C  
ATOM   2226  CG2 THR A 803     200.603 178.133 207.790  1.00  0.00           C  
ATOM   2227  OG1 THR A 803     200.475 176.901 205.728  1.00  0.00           O  
ATOM   2228  H   THR A 803     198.566 174.968 206.291  1.00  0.00           H  
ATOM   2229  HA  THR A 803     200.863 175.362 207.854  1.00  0.00           H  
ATOM   2230  HB  THR A 803     198.823 177.397 206.841  1.00  0.00           H  
ATOM   2231  HG1 THR A 803     200.256 176.067 205.306  1.00  0.00           H  
ATOM   2232 1HG2 THR A 803     200.602 179.067 207.229  1.00  0.00           H  
ATOM   2233 2HG2 THR A 803     200.117 178.288 208.754  1.00  0.00           H  
ATOM   2234 3HG2 THR A 803     201.629 177.807 207.951  1.00  0.00           H  
ATOM   2235  N   LEU A 804     198.055 176.125 209.359  1.00  0.00           N  
ATOM   2236  CA  LEU A 804     197.510 176.409 210.662  1.00  0.00           C  
ATOM   2237  C   LEU A 804     197.763 175.306 211.644  1.00  0.00           C  
ATOM   2238  O   LEU A 804     197.988 175.568 212.822  1.00  0.00           O  
ATOM   2239  CB  LEU A 804     196.003 176.673 210.542  1.00  0.00           C  
ATOM   2240  CG  LEU A 804     195.655 177.981 209.819  1.00  0.00           C  
ATOM   2241  CD1 LEU A 804     194.151 178.046 209.586  1.00  0.00           C  
ATOM   2242  CD2 LEU A 804     196.140 179.148 210.666  1.00  0.00           C  
ATOM   2243  H   LEU A 804     197.459 176.163 208.547  1.00  0.00           H  
ATOM   2244  HA  LEU A 804     197.979 177.315 211.043  1.00  0.00           H  
ATOM   2245 1HB  LEU A 804     195.540 175.849 210.001  1.00  0.00           H  
ATOM   2246 2HB  LEU A 804     195.571 176.706 211.542  1.00  0.00           H  
ATOM   2247  HG  LEU A 804     196.141 178.009 208.844  1.00  0.00           H  
ATOM   2248 1HD1 LEU A 804     193.903 178.975 209.073  1.00  0.00           H  
ATOM   2249 2HD1 LEU A 804     193.841 177.200 208.974  1.00  0.00           H  
ATOM   2250 3HD1 LEU A 804     193.633 178.012 210.544  1.00  0.00           H  
ATOM   2251 1HD2 LEU A 804     195.900 180.086 210.165  1.00  0.00           H  
ATOM   2252 2HD2 LEU A 804     195.650 179.120 211.639  1.00  0.00           H  
ATOM   2253 3HD2 LEU A 804     197.219 179.075 210.802  1.00  0.00           H  
ATOM   2254  N   GLY A 805     197.624 174.066 211.197  1.00  0.00           N  
ATOM   2255  CA  GLY A 805     197.814 172.941 212.076  1.00  0.00           C  
ATOM   2256  C   GLY A 805     199.245 172.941 212.538  1.00  0.00           C  
ATOM   2257  O   GLY A 805     199.531 172.749 213.722  1.00  0.00           O  
ATOM   2258  H   GLY A 805     197.331 173.907 210.244  1.00  0.00           H  
ATOM   2259 1HA  GLY A 805     197.140 173.034 212.928  1.00  0.00           H  
ATOM   2260 2HA  GLY A 805     197.590 172.021 211.536  1.00  0.00           H  
ATOM   2261  N   LEU A 806     200.146 173.210 211.607  1.00  0.00           N  
ATOM   2262  CA  LEU A 806     201.552 173.239 211.893  1.00  0.00           C  
ATOM   2263  C   LEU A 806     201.852 174.264 212.954  1.00  0.00           C  
ATOM   2264  O   LEU A 806     202.574 174.000 213.913  1.00  0.00           O  
ATOM   2265  CB  LEU A 806     202.335 173.530 210.607  1.00  0.00           C  
ATOM   2266  CG  LEU A 806     202.281 172.430 209.540  1.00  0.00           C  
ATOM   2267  CD1 LEU A 806     202.818 172.980 208.226  1.00  0.00           C  
ATOM   2268  CD2 LEU A 806     203.089 171.224 209.997  1.00  0.00           C  
ATOM   2269  H   LEU A 806     199.844 173.340 210.649  1.00  0.00           H  
ATOM   2270  HA  LEU A 806     201.859 172.263 212.264  1.00  0.00           H  
ATOM   2271 1HB  LEU A 806     201.953 174.444 210.155  1.00  0.00           H  
ATOM   2272 2HB  LEU A 806     203.381 173.693 210.867  1.00  0.00           H  
ATOM   2273  HG  LEU A 806     201.249 172.121 209.374  1.00  0.00           H  
ATOM   2274 1HD1 LEU A 806     202.779 172.199 207.466  1.00  0.00           H  
ATOM   2275 2HD1 LEU A 806     202.210 173.827 207.905  1.00  0.00           H  
ATOM   2276 3HD1 LEU A 806     203.848 173.307 208.363  1.00  0.00           H  
ATOM   2277 1HD2 LEU A 806     203.047 170.445 209.235  1.00  0.00           H  
ATOM   2278 2HD2 LEU A 806     204.128 171.517 210.155  1.00  0.00           H  
ATOM   2279 3HD2 LEU A 806     202.664 170.853 210.930  1.00  0.00           H  
ATOM   2280  N   PHE A 807     201.196 175.402 212.813  1.00  0.00           N  
ATOM   2281  CA  PHE A 807     201.303 176.504 213.729  1.00  0.00           C  
ATOM   2282  C   PHE A 807     200.869 176.097 215.109  1.00  0.00           C  
ATOM   2283  O   PHE A 807     201.599 176.308 216.079  1.00  0.00           O  
ATOM   2284  CB  PHE A 807     200.442 177.684 213.277  1.00  0.00           C  
ATOM   2285  CG  PHE A 807     200.323 178.721 214.358  1.00  0.00           C  
ATOM   2286  CD1 PHE A 807     201.384 179.560 214.663  1.00  0.00           C  
ATOM   2287  CD2 PHE A 807     199.141 178.848 215.066  1.00  0.00           C  
ATOM   2288  CE1 PHE A 807     201.261 180.509 215.661  1.00  0.00           C  
ATOM   2289  CE2 PHE A 807     199.016 179.797 216.062  1.00  0.00           C  
ATOM   2290  CZ  PHE A 807     200.078 180.627 216.358  1.00  0.00           C  
ATOM   2291  H   PHE A 807     200.685 175.545 211.961  1.00  0.00           H  
ATOM   2292  HA  PHE A 807     202.348 176.813 213.774  1.00  0.00           H  
ATOM   2293 1HB  PHE A 807     200.876 178.140 212.387  1.00  0.00           H  
ATOM   2294 2HB  PHE A 807     199.442 177.350 213.001  1.00  0.00           H  
ATOM   2295  HD1 PHE A 807     202.319 179.465 214.109  1.00  0.00           H  
ATOM   2296  HD2 PHE A 807     198.304 178.191 214.830  1.00  0.00           H  
ATOM   2297  HE1 PHE A 807     202.100 181.165 215.895  1.00  0.00           H  
ATOM   2298  HE2 PHE A 807     198.082 179.892 216.615  1.00  0.00           H  
ATOM   2299  HZ  PHE A 807     199.982 181.374 217.145  1.00  0.00           H  
ATOM   2300  N   TYR A 808     199.704 175.481 215.205  1.00  0.00           N  
ATOM   2301  CA  TYR A 808     199.204 175.096 216.499  1.00  0.00           C  
ATOM   2302  C   TYR A 808     200.048 174.029 217.131  1.00  0.00           C  
ATOM   2303  O   TYR A 808     200.205 174.031 218.348  1.00  0.00           O  
ATOM   2304  CB  TYR A 808     197.744 174.657 216.366  1.00  0.00           C  
ATOM   2305  CG  TYR A 808     196.845 175.866 216.236  1.00  0.00           C  
ATOM   2306  CD1 TYR A 808     196.055 176.059 215.112  1.00  0.00           C  
ATOM   2307  CD2 TYR A 808     196.822 176.792 217.268  1.00  0.00           C  
ATOM   2308  CE1 TYR A 808     195.244 177.174 215.023  1.00  0.00           C  
ATOM   2309  CE2 TYR A 808     196.012 177.907 217.178  1.00  0.00           C  
ATOM   2310  CZ  TYR A 808     195.225 178.100 216.061  1.00  0.00           C  
ATOM   2311  OH  TYR A 808     194.418 179.210 215.971  1.00  0.00           O  
ATOM   2312  H   TYR A 808     199.163 175.286 214.375  1.00  0.00           H  
ATOM   2313  HA  TYR A 808     199.243 175.970 217.150  1.00  0.00           H  
ATOM   2314 1HB  TYR A 808     197.622 174.012 215.494  1.00  0.00           H  
ATOM   2315 2HB  TYR A 808     197.446 174.070 217.234  1.00  0.00           H  
ATOM   2316  HD1 TYR A 808     196.073 175.332 214.300  1.00  0.00           H  
ATOM   2317  HD2 TYR A 808     197.444 176.641 218.150  1.00  0.00           H  
ATOM   2318  HE1 TYR A 808     194.623 177.326 214.140  1.00  0.00           H  
ATOM   2319  HE2 TYR A 808     195.994 178.636 217.989  1.00  0.00           H  
ATOM   2320  HH  TYR A 808     193.941 179.192 215.138  1.00  0.00           H  
ATOM   2321  N   PHE A 809     200.689 173.183 216.340  1.00  0.00           N  
ATOM   2322  CA  PHE A 809     201.560 172.211 216.957  1.00  0.00           C  
ATOM   2323  C   PHE A 809     202.617 172.929 217.732  1.00  0.00           C  
ATOM   2324  O   PHE A 809     202.891 172.619 218.894  1.00  0.00           O  
ATOM   2325  CB  PHE A 809     202.232 171.310 215.919  1.00  0.00           C  
ATOM   2326  CG  PHE A 809     203.025 170.216 216.575  1.00  0.00           C  
ATOM   2327  CD1 PHE A 809     202.399 169.046 216.979  1.00  0.00           C  
ATOM   2328  CD2 PHE A 809     204.381 170.350 216.790  1.00  0.00           C  
ATOM   2329  CE1 PHE A 809     203.116 168.031 217.584  1.00  0.00           C  
ATOM   2330  CE2 PHE A 809     205.097 169.334 217.393  1.00  0.00           C  
ATOM   2331  CZ  PHE A 809     204.471 168.171 217.794  1.00  0.00           C  
ATOM   2332  H   PHE A 809     200.486 173.148 215.351  1.00  0.00           H  
ATOM   2333  HA  PHE A 809     200.990 171.587 217.637  1.00  0.00           H  
ATOM   2334 1HB  PHE A 809     201.492 170.857 215.260  1.00  0.00           H  
ATOM   2335 2HB  PHE A 809     202.892 171.900 215.285  1.00  0.00           H  
ATOM   2336  HD1 PHE A 809     201.328 168.931 216.813  1.00  0.00           H  
ATOM   2337  HD2 PHE A 809     204.886 171.265 216.477  1.00  0.00           H  
ATOM   2338  HE1 PHE A 809     202.618 167.114 217.899  1.00  0.00           H  
ATOM   2339  HE2 PHE A 809     206.168 169.447 217.559  1.00  0.00           H  
ATOM   2340  HZ  PHE A 809     205.041 167.375 218.271  1.00  0.00           H  
ATOM   2341  N   ILE A 810     203.174 173.938 217.088  1.00  0.00           N  
ATOM   2342  CA  ILE A 810     204.208 174.747 217.660  1.00  0.00           C  
ATOM   2343  C   ILE A 810     203.739 175.448 218.908  1.00  0.00           C  
ATOM   2344  O   ILE A 810     204.404 175.400 219.941  1.00  0.00           O  
ATOM   2345  CB  ILE A 810     204.709 175.786 216.640  1.00  0.00           C  
ATOM   2346  CG1 ILE A 810     205.427 175.073 215.491  1.00  0.00           C  
ATOM   2347  CG2 ILE A 810     205.624 176.789 217.326  1.00  0.00           C  
ATOM   2348  CD1 ILE A 810     205.683 175.970 214.301  1.00  0.00           C  
ATOM   2349  H   ILE A 810     202.922 174.087 216.121  1.00  0.00           H  
ATOM   2350  HA  ILE A 810     205.040 174.097 217.928  1.00  0.00           H  
ATOM   2351  HB  ILE A 810     203.867 176.321 216.202  1.00  0.00           H  
ATOM   2352 1HG1 ILE A 810     206.379 174.687 215.853  1.00  0.00           H  
ATOM   2353 2HG1 ILE A 810     204.824 174.225 215.167  1.00  0.00           H  
ATOM   2354 1HG2 ILE A 810     205.974 177.520 216.598  1.00  0.00           H  
ATOM   2355 2HG2 ILE A 810     205.076 177.299 218.118  1.00  0.00           H  
ATOM   2356 3HG2 ILE A 810     206.479 176.266 217.756  1.00  0.00           H  
ATOM   2357 1HD1 ILE A 810     206.194 175.404 213.522  1.00  0.00           H  
ATOM   2358 2HD1 ILE A 810     204.734 176.343 213.916  1.00  0.00           H  
ATOM   2359 3HD1 ILE A 810     206.306 176.810 214.606  1.00  0.00           H  
ATOM   2360  N   ALA A 811     202.529 176.014 218.839  1.00  0.00           N  
ATOM   2361  CA  ALA A 811     201.958 176.734 219.965  1.00  0.00           C  
ATOM   2362  C   ALA A 811     201.848 175.823 221.174  1.00  0.00           C  
ATOM   2363  O   ALA A 811     202.176 176.215 222.294  1.00  0.00           O  
ATOM   2364  CB  ALA A 811     200.598 177.302 219.597  1.00  0.00           C  
ATOM   2365  H   ALA A 811     202.060 176.043 217.942  1.00  0.00           H  
ATOM   2366  HA  ALA A 811     202.632 177.549 220.228  1.00  0.00           H  
ATOM   2367 1HB  ALA A 811     200.184 177.837 220.452  1.00  0.00           H  
ATOM   2368 2HB  ALA A 811     200.707 177.990 218.758  1.00  0.00           H  
ATOM   2369 3HB  ALA A 811     199.928 176.493 219.318  1.00  0.00           H  
ATOM   2370  N   GLY A 812     201.424 174.585 220.926  1.00  0.00           N  
ATOM   2371  CA  GLY A 812     201.299 173.604 221.982  1.00  0.00           C  
ATOM   2372  C   GLY A 812     202.623 173.385 222.650  1.00  0.00           C  
ATOM   2373  O   GLY A 812     202.692 173.294 223.875  1.00  0.00           O  
ATOM   2374  H   GLY A 812     201.154 174.333 219.991  1.00  0.00           H  
ATOM   2375 1HA  GLY A 812     200.562 173.946 222.708  1.00  0.00           H  
ATOM   2376 2HA  GLY A 812     200.934 172.665 221.568  1.00  0.00           H  
ATOM   2377  N   ILE A 813     203.676 173.296 221.847  1.00  0.00           N  
ATOM   2378  CA  ILE A 813     204.998 173.068 222.382  1.00  0.00           C  
ATOM   2379  C   ILE A 813     205.366 174.165 223.351  1.00  0.00           C  
ATOM   2380  O   ILE A 813     205.792 173.894 224.471  1.00  0.00           O  
ATOM   2381  CB  ILE A 813     206.095 173.066 221.302  1.00  0.00           C  
ATOM   2382  CG1 ILE A 813     205.972 171.866 220.359  1.00  0.00           C  
ATOM   2383  CG2 ILE A 813     207.459 173.075 221.976  1.00  0.00           C  
ATOM   2384  CD1 ILE A 813     206.868 172.011 219.151  1.00  0.00           C  
ATOM   2385  H   ILE A 813     203.543 173.347 220.843  1.00  0.00           H  
ATOM   2386  HA  ILE A 813     204.987 172.123 222.918  1.00  0.00           H  
ATOM   2387  HB  ILE A 813     206.000 173.949 220.670  1.00  0.00           H  
ATOM   2388 1HG1 ILE A 813     206.232 170.956 220.898  1.00  0.00           H  
ATOM   2389 2HG1 ILE A 813     204.936 171.768 220.032  1.00  0.00           H  
ATOM   2390 1HG2 ILE A 813     208.240 173.073 221.216  1.00  0.00           H  
ATOM   2391 2HG2 ILE A 813     207.557 173.968 222.592  1.00  0.00           H  
ATOM   2392 3HG2 ILE A 813     207.560 172.189 222.603  1.00  0.00           H  
ATOM   2393 1HD1 ILE A 813     206.759 171.144 218.499  1.00  0.00           H  
ATOM   2394 2HD1 ILE A 813     206.595 172.910 218.597  1.00  0.00           H  
ATOM   2395 3HD1 ILE A 813     207.905 172.086 219.476  1.00  0.00           H  
ATOM   2396  N   VAL A 814     205.119 175.405 222.929  1.00  0.00           N  
ATOM   2397  CA  VAL A 814     205.474 176.569 223.728  1.00  0.00           C  
ATOM   2398  C   VAL A 814     204.974 176.436 225.150  1.00  0.00           C  
ATOM   2399  O   VAL A 814     205.753 176.571 226.091  1.00  0.00           O  
ATOM   2400  CB  VAL A 814     204.875 177.851 223.120  1.00  0.00           C  
ATOM   2401  CG1 VAL A 814     205.049 179.012 224.088  1.00  0.00           C  
ATOM   2402  CG2 VAL A 814     205.547 178.133 221.784  1.00  0.00           C  
ATOM   2403  H   VAL A 814     204.751 175.536 221.998  1.00  0.00           H  
ATOM   2404  HA  VAL A 814     206.562 176.649 223.745  1.00  0.00           H  
ATOM   2405  HB  VAL A 814     203.803 177.723 222.965  1.00  0.00           H  
ATOM   2406 1HG1 VAL A 814     204.623 179.916 223.652  1.00  0.00           H  
ATOM   2407 2HG1 VAL A 814     204.540 178.787 225.025  1.00  0.00           H  
ATOM   2408 3HG1 VAL A 814     206.110 179.168 224.280  1.00  0.00           H  
ATOM   2409 1HG2 VAL A 814     205.125 179.039 221.350  1.00  0.00           H  
ATOM   2410 2HG2 VAL A 814     206.618 178.267 221.938  1.00  0.00           H  
ATOM   2411 3HG2 VAL A 814     205.381 177.296 221.107  1.00  0.00           H  
ATOM   2412  N   PHE A 815     203.689 176.117 225.298  1.00  0.00           N  
ATOM   2413  CA  PHE A 815     203.102 176.061 226.625  1.00  0.00           C  
ATOM   2414  C   PHE A 815     203.458 174.854 227.433  1.00  0.00           C  
ATOM   2415  O   PHE A 815     203.671 174.946 228.635  1.00  0.00           O  
ATOM   2416  CB  PHE A 815     201.586 176.196 226.471  1.00  0.00           C  
ATOM   2417  CG  PHE A 815     201.182 177.550 225.960  1.00  0.00           C  
ATOM   2418  CD1 PHE A 815     200.703 177.682 224.665  1.00  0.00           C  
ATOM   2419  CD2 PHE A 815     201.273 178.687 226.748  1.00  0.00           C  
ATOM   2420  CE1 PHE A 815     200.324 178.915 224.169  1.00  0.00           C  
ATOM   2421  CE2 PHE A 815     200.894 179.921 226.257  1.00  0.00           C  
ATOM   2422  CZ  PHE A 815     200.420 180.036 224.965  1.00  0.00           C  
ATOM   2423  H   PHE A 815     203.117 175.980 224.475  1.00  0.00           H  
ATOM   2424  HA  PHE A 815     203.462 176.933 227.169  1.00  0.00           H  
ATOM   2425 1HB  PHE A 815     201.220 175.435 225.783  1.00  0.00           H  
ATOM   2426 2HB  PHE A 815     201.097 176.025 227.429  1.00  0.00           H  
ATOM   2427  HD1 PHE A 815     200.629 176.792 224.039  1.00  0.00           H  
ATOM   2428  HD2 PHE A 815     201.647 178.611 227.770  1.00  0.00           H  
ATOM   2429  HE1 PHE A 815     199.951 179.000 223.149  1.00  0.00           H  
ATOM   2430  HE2 PHE A 815     200.971 180.806 226.888  1.00  0.00           H  
ATOM   2431  HZ  PHE A 815     200.123 181.009 224.577  1.00  0.00           H  
ATOM   2432  N   ARG A 816     203.605 173.704 226.808  1.00  0.00           N  
ATOM   2433  CA  ARG A 816     203.952 172.567 227.610  1.00  0.00           C  
ATOM   2434  C   ARG A 816     205.371 172.740 228.120  1.00  0.00           C  
ATOM   2435  O   ARG A 816     205.705 172.382 229.248  1.00  0.00           O  
ATOM   2436  CB  ARG A 816     203.857 171.275 226.812  1.00  0.00           C  
ATOM   2437  CG  ARG A 816     203.994 170.005 227.637  1.00  0.00           C  
ATOM   2438  CD  ARG A 816     202.843 169.845 228.562  1.00  0.00           C  
ATOM   2439  NE  ARG A 816     202.740 168.502 229.107  1.00  0.00           N  
ATOM   2440  CZ  ARG A 816     201.735 168.065 229.891  1.00  0.00           C  
ATOM   2441  NH1 ARG A 816     200.757 168.885 230.207  1.00  0.00           N1+
ATOM   2442  NH2 ARG A 816     201.691 166.830 230.361  1.00  0.00           N  
ATOM   2443  H   ARG A 816     203.365 173.607 225.834  1.00  0.00           H  
ATOM   2444  HA  ARG A 816     203.274 172.508 228.462  1.00  0.00           H  
ATOM   2445 1HB  ARG A 816     202.897 171.234 226.300  1.00  0.00           H  
ATOM   2446 2HB  ARG A 816     204.635 171.259 226.049  1.00  0.00           H  
ATOM   2447 1HG  ARG A 816     204.032 169.138 226.977  1.00  0.00           H  
ATOM   2448 2HG  ARG A 816     204.911 170.048 228.226  1.00  0.00           H  
ATOM   2449 1HD  ARG A 816     202.954 170.538 229.396  1.00  0.00           H  
ATOM   2450 2HD  ARG A 816     201.919 170.060 228.026  1.00  0.00           H  
ATOM   2451  HE  ARG A 816     203.478 167.848 228.881  1.00  0.00           H  
ATOM   2452 1HH1 ARG A 816     200.775 169.832 229.856  1.00  0.00           H  
ATOM   2453 2HH1 ARG A 816     199.997 168.570 230.793  1.00  0.00           H  
ATOM   2454 1HH2 ARG A 816     202.414 166.156 230.151  1.00  0.00           H  
ATOM   2455 2HH2 ARG A 816     200.916 166.550 230.944  1.00  0.00           H  
ATOM   2456  N   LEU A 817     206.220 173.185 227.207  1.00  0.00           N  
ATOM   2457  CA  LEU A 817     207.627 173.451 227.446  1.00  0.00           C  
ATOM   2458  C   LEU A 817     207.853 174.652 228.345  1.00  0.00           C  
ATOM   2459  O   LEU A 817     208.821 174.675 229.104  1.00  0.00           O  
ATOM   2460  CB  LEU A 817     208.342 173.668 226.106  1.00  0.00           C  
ATOM   2461  CG  LEU A 817     209.870 173.780 226.183  1.00  0.00           C  
ATOM   2462  CD1 LEU A 817     210.430 172.502 226.792  1.00  0.00           C  
ATOM   2463  CD2 LEU A 817     210.419 174.021 224.785  1.00  0.00           C  
ATOM   2464  H   LEU A 817     205.866 173.415 226.295  1.00  0.00           H  
ATOM   2465  HA  LEU A 817     208.047 172.576 227.941  1.00  0.00           H  
ATOM   2466 1HB  LEU A 817     208.102 172.837 225.445  1.00  0.00           H  
ATOM   2467 2HB  LEU A 817     207.964 174.585 225.654  1.00  0.00           H  
ATOM   2468  HG  LEU A 817     210.149 174.610 226.833  1.00  0.00           H  
ATOM   2469 1HD1 LEU A 817     211.516 172.572 226.851  1.00  0.00           H  
ATOM   2470 2HD1 LEU A 817     210.021 172.367 227.794  1.00  0.00           H  
ATOM   2471 3HD1 LEU A 817     210.155 171.651 226.170  1.00  0.00           H  
ATOM   2472 1HD2 LEU A 817     211.506 174.103 224.830  1.00  0.00           H  
ATOM   2473 2HD2 LEU A 817     210.144 173.189 224.137  1.00  0.00           H  
ATOM   2474 3HD2 LEU A 817     210.002 174.945 224.385  1.00  0.00           H  
ATOM   2475  N   HIS A 818     206.906 175.597 228.331  1.00  0.00           N  
ATOM   2476  CA  HIS A 818     207.027 176.819 229.103  1.00  0.00           C  
ATOM   2477  C   HIS A 818     207.391 176.539 230.539  1.00  0.00           C  
ATOM   2478  O   HIS A 818     206.778 175.674 231.177  1.00  0.00           O  
ATOM   2479  CB  HIS A 818     205.718 177.614 229.078  1.00  0.00           C  
ATOM   2480  CG  HIS A 818     205.816 178.998 229.641  1.00  0.00           C  
ATOM   2481  CD2 HIS A 818     205.706 180.205 229.041  1.00  0.00           C  
ATOM   2482  ND1 HIS A 818     206.053 179.252 230.976  1.00  0.00           N  
ATOM   2483  CE1 HIS A 818     206.086 180.559 231.172  1.00  0.00           C  
ATOM   2484  NE2 HIS A 818     205.878 181.159 230.014  1.00  0.00           N  
ATOM   2485  H   HIS A 818     206.131 175.513 227.695  1.00  0.00           H  
ATOM   2486  HA  HIS A 818     207.822 177.427 228.673  1.00  0.00           H  
ATOM   2487 1HB  HIS A 818     205.353 177.705 228.054  1.00  0.00           H  
ATOM   2488 2HB  HIS A 818     204.962 177.073 229.647  1.00  0.00           H  
ATOM   2489  HD1 HIS A 818     206.257 178.581 231.689  1.00  0.00           H  
ATOM   2490  HD2 HIS A 818     205.520 180.506 228.009  1.00  0.00           H  
ATOM   2491  HE1 HIS A 818     206.264 180.967 232.167  1.00  0.00           H  
ATOM   2492  N   SER A 819     208.461 177.177 230.977  1.00  0.00           N  
ATOM   2493  CA  SER A 819     209.029 176.927 232.272  1.00  0.00           C  
ATOM   2494  C   SER A 819     207.957 177.003 233.339  1.00  0.00           C  
ATOM   2495  O   SER A 819     207.038 177.799 233.122  1.00  0.00           O  
ATOM   2496  CB  SER A 819     210.101 177.949 232.595  1.00  0.00           C  
ATOM   2497  OG  SER A 819     210.581 177.752 233.896  1.00  0.00           O  
ATOM   2498  H   SER A 819     208.938 177.807 230.348  1.00  0.00           H  
ATOM   2499  HA  SER A 819     209.483 175.936 232.297  1.00  0.00           H  
ATOM   2500 1HB  SER A 819     210.918 177.862 231.879  1.00  0.00           H  
ATOM   2501 2HB  SER A 819     209.690 178.953 232.497  1.00  0.00           H  
ATOM   2502  HG  SER A 819     211.250 178.426 234.036  1.00  0.00           H  
ATOM   2503  N   SER A 820     207.684 175.786 233.767  1.00  0.00           N  
ATOM   2504  CA  SER A 820     207.254 175.573 235.137  1.00  0.00           C  
ATOM   2505  C   SER A 820     205.903 176.191 235.361  1.00  0.00           C  
ATOM   2506  O   SER A 820     205.523 176.501 236.490  1.00  0.00           O  
ATOM   2507  CB  SER A 820     208.261 176.165 236.104  1.00  0.00           C  
ATOM   2508  OG  SER A 820     209.546 175.660 235.867  1.00  0.00           O  
ATOM   2509  H   SER A 820     207.155 175.200 233.136  1.00  0.00           H  
ATOM   2510  HA  SER A 820     207.183 174.503 235.332  1.00  0.00           H  
ATOM   2511 1HB  SER A 820     208.274 177.250 236.006  1.00  0.00           H  
ATOM   2512 2HB  SER A 820     207.957 175.933 237.124  1.00  0.00           H  
ATOM   2513  HG  SER A 820     209.900 176.180 235.142  1.00  0.00           H  
ATOM   2514  N   ASN A 821     205.175 176.370 234.274  1.00  0.00           N  
ATOM   2515  CA  ASN A 821     203.859 176.967 234.317  1.00  0.00           C  
ATOM   2516  C   ASN A 821     202.804 175.914 234.113  1.00  0.00           C  
ATOM   2517  O   ASN A 821     202.600 175.414 233.008  1.00  0.00           O  
ATOM   2518  CB  ASN A 821     203.754 178.083 233.294  1.00  0.00           C  
ATOM   2519  CG  ASN A 821     202.383 178.698 233.324  1.00  0.00           C  
ATOM   2520  ND2 ASN A 821     202.259 179.939 232.927  1.00  0.00           N  
ATOM   2521  OD1 ASN A 821     201.436 178.008 233.720  1.00  0.00           O  
ATOM   2522  H   ASN A 821     205.537 176.057 233.384  1.00  0.00           H  
ATOM   2523  HA  ASN A 821     203.709 177.384 235.314  1.00  0.00           H  
ATOM   2524 1HB  ASN A 821     204.505 178.846 233.503  1.00  0.00           H  
ATOM   2525 2HB  ASN A 821     203.960 177.696 232.296  1.00  0.00           H  
ATOM   2526 1HD2 ASN A 821     201.361 180.379 232.934  1.00  0.00           H  
ATOM   2527 2HD2 ASN A 821     203.063 180.447 232.618  1.00  0.00           H  
ATOM   2528  N   LYS A 822     202.182 175.539 235.230  1.00  0.00           N  
ATOM   2529  CA  LYS A 822     201.167 174.490 235.265  1.00  0.00           C  
ATOM   2530  C   LYS A 822     199.993 174.813 234.365  1.00  0.00           C  
ATOM   2531  O   LYS A 822     199.397 173.920 233.770  1.00  0.00           O  
ATOM   2532  CB  LYS A 822     200.704 174.262 236.705  1.00  0.00           C  
ATOM   2533  CG  LYS A 822     201.743 173.554 237.565  1.00  0.00           C  
ATOM   2534  CD  LYS A 822     201.268 173.386 239.000  1.00  0.00           C  
ATOM   2535  CE  LYS A 822     202.307 172.660 239.841  1.00  0.00           C  
ATOM   2536  NZ  LYS A 822     201.868 172.509 241.255  1.00  0.00           N1+
ATOM   2537  H   LYS A 822     202.453 175.976 236.100  1.00  0.00           H  
ATOM   2538  HA  LYS A 822     201.620 173.572 234.899  1.00  0.00           H  
ATOM   2539 1HB  LYS A 822     200.466 175.218 237.173  1.00  0.00           H  
ATOM   2540 2HB  LYS A 822     199.792 173.665 236.691  1.00  0.00           H  
ATOM   2541 1HG  LYS A 822     201.950 172.569 237.146  1.00  0.00           H  
ATOM   2542 2HG  LYS A 822     202.666 174.132 237.566  1.00  0.00           H  
ATOM   2543 1HD  LYS A 822     201.076 174.367 239.437  1.00  0.00           H  
ATOM   2544 2HD  LYS A 822     200.339 172.816 239.026  1.00  0.00           H  
ATOM   2545 1HE  LYS A 822     202.484 171.673 239.417  1.00  0.00           H  
ATOM   2546 2HE  LYS A 822     203.241 173.221 239.818  1.00  0.00           H  
ATOM   2547 1HZ  LYS A 822     202.582 172.024 241.780  1.00  0.00           H  
ATOM   2548 2HZ  LYS A 822     201.714 173.422 241.660  1.00  0.00           H  
ATOM   2549 3HZ  LYS A 822     201.009 171.978 241.287  1.00  0.00           H  
ATOM   2550  N   SER A 823     199.596 176.079 234.344  1.00  0.00           N  
ATOM   2551  CA  SER A 823     198.460 176.416 233.531  1.00  0.00           C  
ATOM   2552  C   SER A 823     198.821 176.222 232.069  1.00  0.00           C  
ATOM   2553  O   SER A 823     197.963 175.933 231.239  1.00  0.00           O  
ATOM   2554  CB  SER A 823     198.046 177.854 233.776  1.00  0.00           C  
ATOM   2555  OG  SER A 823     199.003 178.757 233.292  1.00  0.00           O  
ATOM   2556  H   SER A 823     200.051 176.775 234.913  1.00  0.00           H  
ATOM   2557  HA  SER A 823     197.634 175.777 233.794  1.00  0.00           H  
ATOM   2558 1HB  SER A 823     197.091 178.045 233.288  1.00  0.00           H  
ATOM   2559 2HB  SER A 823     197.908 178.011 234.845  1.00  0.00           H  
ATOM   2560  HG  SER A 823     199.856 178.444 233.601  1.00  0.00           H  
ATOM   2561  N   SER A 824     200.069 176.493 231.749  1.00  0.00           N  
ATOM   2562  CA  SER A 824     200.513 176.287 230.402  1.00  0.00           C  
ATOM   2563  C   SER A 824     200.713 174.812 230.098  1.00  0.00           C  
ATOM   2564  O   SER A 824     200.540 174.397 228.956  1.00  0.00           O  
ATOM   2565  CB  SER A 824     201.810 177.040 230.178  1.00  0.00           C  
ATOM   2566  OG  SER A 824     202.896 176.373 230.762  1.00  0.00           O  
ATOM   2567  H   SER A 824     200.722 176.723 232.478  1.00  0.00           H  
ATOM   2568  HA  SER A 824     199.716 176.674 229.770  1.00  0.00           H  
ATOM   2569 1HB  SER A 824     201.994 177.156 229.111  1.00  0.00           H  
ATOM   2570 2HB  SER A 824     201.720 178.038 230.605  1.00  0.00           H  
ATOM   2571  HG  SER A 824     203.253 175.833 230.053  1.00  0.00           H  
ATOM   2572  N   LEU A 825     200.876 173.975 231.126  1.00  0.00           N  
ATOM   2573  CA  LEU A 825     201.018 172.554 230.836  1.00  0.00           C  
ATOM   2574  C   LEU A 825     199.791 172.057 230.138  1.00  0.00           C  
ATOM   2575  O   LEU A 825     199.896 171.389 229.108  1.00  0.00           O  
ATOM   2576  CB  LEU A 825     201.228 171.746 232.123  1.00  0.00           C  
ATOM   2577  CG  LEU A 825     202.578 171.938 232.826  1.00  0.00           C  
ATOM   2578  CD1 LEU A 825     202.571 171.163 234.137  1.00  0.00           C  
ATOM   2579  CD2 LEU A 825     203.692 171.463 231.905  1.00  0.00           C  
ATOM   2580  H   LEU A 825     201.012 174.333 232.060  1.00  0.00           H  
ATOM   2581  HA  LEU A 825     201.866 172.456 230.158  1.00  0.00           H  
ATOM   2582 1HB  LEU A 825     200.449 172.012 232.835  1.00  0.00           H  
ATOM   2583 2HB  LEU A 825     201.130 170.684 231.901  1.00  0.00           H  
ATOM   2584  HG  LEU A 825     202.727 172.991 233.063  1.00  0.00           H  
ATOM   2585 1HD1 LEU A 825     203.528 171.295 234.641  1.00  0.00           H  
ATOM   2586 2HD1 LEU A 825     201.772 171.528 234.782  1.00  0.00           H  
ATOM   2587 3HD1 LEU A 825     202.411 170.105 233.929  1.00  0.00           H  
ATOM   2588 1HD2 LEU A 825     204.655 171.597 232.399  1.00  0.00           H  
ATOM   2589 2HD2 LEU A 825     203.547 170.408 231.672  1.00  0.00           H  
ATOM   2590 3HD2 LEU A 825     203.673 172.044 230.983  1.00  0.00           H  
ATOM   2591  N   TYR A 826     198.628 172.444 230.611  1.00  0.00           N  
ATOM   2592  CA  TYR A 826     197.474 171.976 229.912  1.00  0.00           C  
ATOM   2593  C   TYR A 826     197.251 172.830 228.700  1.00  0.00           C  
ATOM   2594  O   TYR A 826     196.749 172.332 227.702  1.00  0.00           O  
ATOM   2595  CB  TYR A 826     196.214 172.026 230.778  1.00  0.00           C  
ATOM   2596  CG  TYR A 826     196.128 170.870 231.750  1.00  0.00           C  
ATOM   2597  CD1 TYR A 826     196.872 169.725 231.501  1.00  0.00           C  
ATOM   2598  CD2 TYR A 826     195.317 170.957 232.871  1.00  0.00           C  
ATOM   2599  CE1 TYR A 826     196.811 168.657 232.374  1.00  0.00           C  
ATOM   2600  CE2 TYR A 826     195.260 169.885 233.740  1.00  0.00           C  
ATOM   2601  CZ  TYR A 826     195.998 168.744 233.497  1.00  0.00           C  
ATOM   2602  OH  TYR A 826     195.930 167.685 234.373  1.00  0.00           O  
ATOM   2603  H   TYR A 826     198.587 172.923 231.493  1.00  0.00           H  
ATOM   2604  HA  TYR A 826     197.631 170.949 229.583  1.00  0.00           H  
ATOM   2605 1HB  TYR A 826     196.206 172.963 231.336  1.00  0.00           H  
ATOM   2606 2HB  TYR A 826     195.328 172.012 230.143  1.00  0.00           H  
ATOM   2607  HD1 TYR A 826     197.506 169.668 230.616  1.00  0.00           H  
ATOM   2608  HD2 TYR A 826     194.733 171.857 233.063  1.00  0.00           H  
ATOM   2609  HE1 TYR A 826     197.393 167.756 232.182  1.00  0.00           H  
ATOM   2610  HE2 TYR A 826     194.626 169.941 234.625  1.00  0.00           H  
ATOM   2611  HH  TYR A 826     195.816 168.029 235.262  1.00  0.00           H  
ATOM   2612  N   SER A 827     197.605 174.123 228.752  1.00  0.00           N  
ATOM   2613  CA  SER A 827     197.379 174.944 227.558  1.00  0.00           C  
ATOM   2614  C   SER A 827     198.009 174.264 226.342  1.00  0.00           C  
ATOM   2615  O   SER A 827     197.378 174.149 225.294  1.00  0.00           O  
ATOM   2616  CB  SER A 827     197.980 176.325 227.732  1.00  0.00           C  
ATOM   2617  OG  SER A 827     197.324 177.026 228.753  1.00  0.00           O  
ATOM   2618  H   SER A 827     197.922 174.553 229.615  1.00  0.00           H  
ATOM   2619  HA  SER A 827     196.306 175.042 227.386  1.00  0.00           H  
ATOM   2620 1HB  SER A 827     199.039 176.226 227.969  1.00  0.00           H  
ATOM   2621 2HB  SER A 827     197.903 176.883 226.799  1.00  0.00           H  
ATOM   2622  HG  SER A 827     196.532 177.377 228.340  1.00  0.00           H  
ATOM   2623  N   GLY A 828     199.235 173.778 226.521  1.00  0.00           N  
ATOM   2624  CA  GLY A 828     199.933 173.034 225.487  1.00  0.00           C  
ATOM   2625  C   GLY A 828     199.166 171.788 225.119  1.00  0.00           C  
ATOM   2626  O   GLY A 828     198.887 171.574 223.940  1.00  0.00           O  
ATOM   2627  H   GLY A 828     199.664 173.873 227.429  1.00  0.00           H  
ATOM   2628 1HA  GLY A 828     200.042 173.681 224.616  1.00  0.00           H  
ATOM   2629 2HA  GLY A 828     200.920 172.767 225.862  1.00  0.00           H  
ATOM   2630  N   ARG A 829     198.752 171.021 226.125  1.00  0.00           N  
ATOM   2631  CA  ARG A 829     198.041 169.781 225.887  1.00  0.00           C  
ATOM   2632  C   ARG A 829     196.832 169.995 225.026  1.00  0.00           C  
ATOM   2633  O   ARG A 829     196.672 169.358 223.987  1.00  0.00           O  
ATOM   2634  CB  ARG A 829     197.632 169.150 227.210  1.00  0.00           C  
ATOM   2635  CG  ARG A 829     196.980 167.781 227.094  1.00  0.00           C  
ATOM   2636  CD  ARG A 829     196.758 167.157 228.423  1.00  0.00           C  
ATOM   2637  NE  ARG A 829     195.911 165.978 228.333  1.00  0.00           N  
ATOM   2638  CZ  ARG A 829     196.313 164.698 228.217  1.00  0.00           C  
ATOM   2639  NH1 ARG A 829     197.581 164.353 228.171  1.00  0.00           N1+
ATOM   2640  NH2 ARG A 829     195.461 163.690 228.142  1.00  0.00           N  
ATOM   2641  H   ARG A 829     199.070 171.231 227.062  1.00  0.00           H  
ATOM   2642  HA  ARG A 829     198.703 169.082 225.376  1.00  0.00           H  
ATOM   2643 1HB  ARG A 829     198.499 169.037 227.859  1.00  0.00           H  
ATOM   2644 2HB  ARG A 829     196.930 169.805 227.725  1.00  0.00           H  
ATOM   2645 1HG  ARG A 829     196.014 167.880 226.598  1.00  0.00           H  
ATOM   2646 2HG  ARG A 829     197.623 167.121 226.510  1.00  0.00           H  
ATOM   2647 1HD  ARG A 829     197.715 166.857 228.849  1.00  0.00           H  
ATOM   2648 2HD  ARG A 829     196.276 167.874 229.086  1.00  0.00           H  
ATOM   2649  HE  ARG A 829     194.920 166.179 228.363  1.00  0.00           H  
ATOM   2650 1HH1 ARG A 829     198.314 165.047 228.221  1.00  0.00           H  
ATOM   2651 2HH1 ARG A 829     197.778 163.366 228.083  1.00  0.00           H  
ATOM   2652 1HH2 ARG A 829     194.462 163.840 228.168  1.00  0.00           H  
ATOM   2653 2HH2 ARG A 829     195.859 162.767 228.057  1.00  0.00           H  
ATOM   2654  N   VAL A 830     195.991 170.913 225.464  1.00  0.00           N  
ATOM   2655  CA  VAL A 830     194.762 171.262 224.812  1.00  0.00           C  
ATOM   2656  C   VAL A 830     194.996 171.647 223.364  1.00  0.00           C  
ATOM   2657  O   VAL A 830     194.308 171.150 222.473  1.00  0.00           O  
ATOM   2658  CB  VAL A 830     194.092 172.434 225.553  1.00  0.00           C  
ATOM   2659  CG1 VAL A 830     192.936 172.973 224.724  1.00  0.00           C  
ATOM   2660  CG2 VAL A 830     193.626 171.953 226.919  1.00  0.00           C  
ATOM   2661  H   VAL A 830     196.201 171.355 226.345  1.00  0.00           H  
ATOM   2662  HA  VAL A 830     194.109 170.393 224.841  1.00  0.00           H  
ATOM   2663  HB  VAL A 830     194.806 173.249 225.676  1.00  0.00           H  
ATOM   2664 1HG1 VAL A 830     192.465 173.803 225.252  1.00  0.00           H  
ATOM   2665 2HG1 VAL A 830     193.310 173.323 223.761  1.00  0.00           H  
ATOM   2666 3HG1 VAL A 830     192.200 172.186 224.561  1.00  0.00           H  
ATOM   2667 1HG2 VAL A 830     193.151 172.777 227.450  1.00  0.00           H  
ATOM   2668 2HG2 VAL A 830     192.911 171.140 226.794  1.00  0.00           H  
ATOM   2669 3HG2 VAL A 830     194.478 171.596 227.498  1.00  0.00           H  
ATOM   2670  N   ILE A 831     195.983 172.492 223.139  1.00  0.00           N  
ATOM   2671  CA  ILE A 831     196.288 172.938 221.802  1.00  0.00           C  
ATOM   2672  C   ILE A 831     196.664 171.778 220.931  1.00  0.00           C  
ATOM   2673  O   ILE A 831     196.173 171.678 219.810  1.00  0.00           O  
ATOM   2674  CB  ILE A 831     197.440 173.960 221.802  1.00  0.00           C  
ATOM   2675  CG1 ILE A 831     196.974 175.269 222.444  1.00  0.00           C  
ATOM   2676  CG2 ILE A 831     197.925 174.183 220.378  1.00  0.00           C  
ATOM   2677  CD1 ILE A 831     198.111 176.213 222.759  1.00  0.00           C  
ATOM   2678  H   ILE A 831     196.489 172.897 223.917  1.00  0.00           H  
ATOM   2679  HA  ILE A 831     195.397 173.406 221.383  1.00  0.00           H  
ATOM   2680  HB  ILE A 831     198.264 173.584 222.408  1.00  0.00           H  
ATOM   2681 1HG1 ILE A 831     196.278 175.767 221.770  1.00  0.00           H  
ATOM   2682 2HG1 ILE A 831     196.439 175.046 223.368  1.00  0.00           H  
ATOM   2683 1HG2 ILE A 831     198.740 174.907 220.382  1.00  0.00           H  
ATOM   2684 2HG2 ILE A 831     198.278 173.240 219.962  1.00  0.00           H  
ATOM   2685 3HG2 ILE A 831     197.104 174.563 219.769  1.00  0.00           H  
ATOM   2686 1HD1 ILE A 831     197.715 177.122 223.213  1.00  0.00           H  
ATOM   2687 2HD1 ILE A 831     198.799 175.729 223.453  1.00  0.00           H  
ATOM   2688 3HD1 ILE A 831     198.638 176.467 221.841  1.00  0.00           H  
ATOM   2689  N   PHE A 832     197.473 170.873 221.449  1.00  0.00           N  
ATOM   2690  CA  PHE A 832     197.904 169.755 220.650  1.00  0.00           C  
ATOM   2691  C   PHE A 832     196.743 168.896 220.243  1.00  0.00           C  
ATOM   2692  O   PHE A 832     196.718 168.391 219.126  1.00  0.00           O  
ATOM   2693  CB  PHE A 832     198.878 168.853 221.409  1.00  0.00           C  
ATOM   2694  CG  PHE A 832     200.301 169.328 221.491  1.00  0.00           C  
ATOM   2695  CD1 PHE A 832     200.882 169.598 222.722  1.00  0.00           C  
ATOM   2696  CD2 PHE A 832     201.052 169.504 220.344  1.00  0.00           C  
ATOM   2697  CE1 PHE A 832     202.190 170.035 222.804  1.00  0.00           C  
ATOM   2698  CE2 PHE A 832     202.361 169.940 220.423  1.00  0.00           C  
ATOM   2699  CZ  PHE A 832     202.929 170.206 221.652  1.00  0.00           C  
ATOM   2700  H   PHE A 832     197.862 171.015 222.370  1.00  0.00           H  
ATOM   2701  HA  PHE A 832     198.381 170.144 219.750  1.00  0.00           H  
ATOM   2702 1HB  PHE A 832     198.524 168.727 222.431  1.00  0.00           H  
ATOM   2703 2HB  PHE A 832     198.890 167.874 220.931  1.00  0.00           H  
ATOM   2704  HD1 PHE A 832     200.291 169.459 223.627  1.00  0.00           H  
ATOM   2705  HD2 PHE A 832     200.601 169.294 219.373  1.00  0.00           H  
ATOM   2706  HE1 PHE A 832     202.643 170.246 223.772  1.00  0.00           H  
ATOM   2707  HE2 PHE A 832     202.955 170.079 219.520  1.00  0.00           H  
ATOM   2708  HZ  PHE A 832     203.960 170.551 221.715  1.00  0.00           H  
ATOM   2709  N   CYS A 833     195.750 168.798 221.092  1.00  0.00           N  
ATOM   2710  CA  CYS A 833     194.599 167.999 220.773  1.00  0.00           C  
ATOM   2711  C   CYS A 833     193.738 168.625 219.708  1.00  0.00           C  
ATOM   2712  O   CYS A 833     193.260 167.947 218.798  1.00  0.00           O  
ATOM   2713  CB  CYS A 833     193.765 167.766 222.034  1.00  0.00           C  
ATOM   2714  SG  CYS A 833     194.569 166.691 223.246  1.00  0.00           S  
ATOM   2715  H   CYS A 833     195.837 169.212 222.013  1.00  0.00           H  
ATOM   2716  HA  CYS A 833     194.949 167.036 220.403  1.00  0.00           H  
ATOM   2717 1HB  CYS A 833     193.558 168.726 222.507  1.00  0.00           H  
ATOM   2718 2HB  CYS A 833     192.810 167.319 221.758  1.00  0.00           H  
ATOM   2719  HG  CYS A 833     195.637 167.458 223.444  1.00  0.00           H  
ATOM   2720  N   LEU A 834     193.550 169.931 219.804  1.00  0.00           N  
ATOM   2721  CA  LEU A 834     192.785 170.628 218.799  1.00  0.00           C  
ATOM   2722  C   LEU A 834     193.505 170.476 217.471  1.00  0.00           C  
ATOM   2723  O   LEU A 834     192.885 170.361 216.413  1.00  0.00           O  
ATOM   2724  CB  LEU A 834     192.631 172.111 219.158  1.00  0.00           C  
ATOM   2725  CG  LEU A 834     191.697 172.389 220.344  1.00  0.00           C  
ATOM   2726  CD1 LEU A 834     191.798 173.856 220.738  1.00  0.00           C  
ATOM   2727  CD2 LEU A 834     190.280 172.014 219.935  1.00  0.00           C  
ATOM   2728  H   LEU A 834     193.923 170.438 220.599  1.00  0.00           H  
ATOM   2729  HA  LEU A 834     191.799 170.172 218.718  1.00  0.00           H  
ATOM   2730 1HB  LEU A 834     193.611 172.519 219.398  1.00  0.00           H  
ATOM   2731 2HB  LEU A 834     192.244 172.645 218.290  1.00  0.00           H  
ATOM   2732  HG  LEU A 834     192.003 171.794 221.205  1.00  0.00           H  
ATOM   2733 1HD1 LEU A 834     191.134 174.053 221.580  1.00  0.00           H  
ATOM   2734 2HD1 LEU A 834     192.824 174.086 221.024  1.00  0.00           H  
ATOM   2735 3HD1 LEU A 834     191.507 174.480 219.894  1.00  0.00           H  
ATOM   2736 1HD2 LEU A 834     189.601 172.204 220.767  1.00  0.00           H  
ATOM   2737 2HD2 LEU A 834     189.978 172.612 219.075  1.00  0.00           H  
ATOM   2738 3HD2 LEU A 834     190.244 170.956 219.671  1.00  0.00           H  
ATOM   2739  N   ASP A 835     194.828 170.557 217.560  1.00  0.00           N  
ATOM   2740  CA  ASP A 835     195.715 170.492 216.430  1.00  0.00           C  
ATOM   2741  C   ASP A 835     195.652 169.144 215.797  1.00  0.00           C  
ATOM   2742  O   ASP A 835     195.501 169.041 214.584  1.00  0.00           O  
ATOM   2743  CB  ASP A 835     197.141 170.836 216.864  1.00  0.00           C  
ATOM   2744  CG  ASP A 835     198.073 170.830 215.660  1.00  0.00           C  
ATOM   2745  OD1 ASP A 835     197.597 171.092 214.580  1.00  0.00           O  
ATOM   2746  OD2 ASP A 835     199.237 170.565 215.840  1.00  0.00           O1-
ATOM   2747  H   ASP A 835     195.234 170.772 218.458  1.00  0.00           H  
ATOM   2748  HA  ASP A 835     195.386 171.224 215.695  1.00  0.00           H  
ATOM   2749 1HB  ASP A 835     197.158 171.817 217.340  1.00  0.00           H  
ATOM   2750 2HB  ASP A 835     197.495 170.119 217.605  1.00  0.00           H  
ATOM   2751  N   TYR A 836     195.554 168.127 216.638  1.00  0.00           N  
ATOM   2752  CA  TYR A 836     195.399 166.767 216.201  1.00  0.00           C  
ATOM   2753  C   TYR A 836     194.208 166.678 215.294  1.00  0.00           C  
ATOM   2754  O   TYR A 836     194.284 166.125 214.197  1.00  0.00           O  
ATOM   2755  CB  TYR A 836     195.257 165.822 217.396  1.00  0.00           C  
ATOM   2756  CG  TYR A 836     194.984 164.384 217.015  1.00  0.00           C  
ATOM   2757  CD1 TYR A 836     195.971 163.647 216.376  1.00  0.00           C  
ATOM   2758  CD2 TYR A 836     193.756 163.806 217.301  1.00  0.00           C  
ATOM   2759  CE1 TYR A 836     195.728 162.333 216.025  1.00  0.00           C  
ATOM   2760  CE2 TYR A 836     193.520 162.492 216.947  1.00  0.00           C  
ATOM   2761  CZ  TYR A 836     194.502 161.759 216.312  1.00  0.00           C  
ATOM   2762  OH  TYR A 836     194.272 160.450 215.958  1.00  0.00           O  
ATOM   2763  H   TYR A 836     195.721 168.297 217.619  1.00  0.00           H  
ATOM   2764  HA  TYR A 836     196.276 166.463 215.635  1.00  0.00           H  
ATOM   2765 1HB  TYR A 836     196.171 165.847 217.991  1.00  0.00           H  
ATOM   2766 2HB  TYR A 836     194.444 166.152 218.042  1.00  0.00           H  
ATOM   2767  HD1 TYR A 836     196.935 164.103 216.152  1.00  0.00           H  
ATOM   2768  HD2 TYR A 836     192.981 164.386 217.802  1.00  0.00           H  
ATOM   2769  HE1 TYR A 836     196.505 161.756 215.524  1.00  0.00           H  
ATOM   2770  HE2 TYR A 836     192.557 162.032 217.169  1.00  0.00           H  
ATOM   2771  HH  TYR A 836     195.053 160.093 215.529  1.00  0.00           H  
ATOM   2772  N   ILE A 837     193.112 167.254 215.749  1.00  0.00           N  
ATOM   2773  CA  ILE A 837     191.902 167.226 214.978  1.00  0.00           C  
ATOM   2774  C   ILE A 837     192.106 167.892 213.664  1.00  0.00           C  
ATOM   2775  O   ILE A 837     191.741 167.332 212.622  1.00  0.00           O  
ATOM   2776  CB  ILE A 837     190.748 167.902 215.741  1.00  0.00           C  
ATOM   2777  CG1 ILE A 837     190.391 167.055 216.965  1.00  0.00           C  
ATOM   2778  CG2 ILE A 837     189.549 168.088 214.824  1.00  0.00           C  
ATOM   2779  CD1 ILE A 837     189.486 167.771 217.941  1.00  0.00           C  
ATOM   2780  H   ILE A 837     193.105 167.619 216.697  1.00  0.00           H  
ATOM   2781  HA  ILE A 837     191.621 166.189 214.796  1.00  0.00           H  
ATOM   2782  HB  ILE A 837     191.067 168.878 216.106  1.00  0.00           H  
ATOM   2783 1HG1 ILE A 837     189.900 166.141 216.633  1.00  0.00           H  
ATOM   2784 2HG1 ILE A 837     191.309 166.772 217.481  1.00  0.00           H  
ATOM   2785 1HG2 ILE A 837     188.740 168.566 215.375  1.00  0.00           H  
ATOM   2786 2HG2 ILE A 837     189.830 168.713 213.977  1.00  0.00           H  
ATOM   2787 3HG2 ILE A 837     189.216 167.115 214.461  1.00  0.00           H  
ATOM   2788 1HD1 ILE A 837     189.271 167.116 218.786  1.00  0.00           H  
ATOM   2789 2HD1 ILE A 837     189.979 168.675 218.299  1.00  0.00           H  
ATOM   2790 3HD1 ILE A 837     188.554 168.037 217.443  1.00  0.00           H  
ATOM   2791  N   ILE A 838     192.667 169.085 213.691  1.00  0.00           N  
ATOM   2792  CA  ILE A 838     192.910 169.841 212.499  1.00  0.00           C  
ATOM   2793  C   ILE A 838     193.659 169.036 211.489  1.00  0.00           C  
ATOM   2794  O   ILE A 838     193.321 169.050 210.307  1.00  0.00           O  
ATOM   2795  CB  ILE A 838     193.729 171.112 212.791  1.00  0.00           C  
ATOM   2796  CG1 ILE A 838     192.892 172.109 213.597  1.00  0.00           C  
ATOM   2797  CG2 ILE A 838     194.209 171.734 211.490  1.00  0.00           C  
ATOM   2798  CD1 ILE A 838     193.714 173.245 214.161  1.00  0.00           C  
ATOM   2799  H   ILE A 838     192.923 169.490 214.585  1.00  0.00           H  
ATOM   2800  HA  ILE A 838     191.953 170.128 212.069  1.00  0.00           H  
ATOM   2801  HB  ILE A 838     194.594 170.863 213.405  1.00  0.00           H  
ATOM   2802 1HG1 ILE A 838     192.113 172.520 212.956  1.00  0.00           H  
ATOM   2803 2HG1 ILE A 838     192.404 171.586 214.420  1.00  0.00           H  
ATOM   2804 1HG2 ILE A 838     194.787 172.633 211.707  1.00  0.00           H  
ATOM   2805 2HG2 ILE A 838     194.836 171.023 210.954  1.00  0.00           H  
ATOM   2806 3HG2 ILE A 838     193.349 171.996 210.874  1.00  0.00           H  
ATOM   2807 1HD1 ILE A 838     193.069 173.921 214.723  1.00  0.00           H  
ATOM   2808 2HD1 ILE A 838     194.485 172.851 214.825  1.00  0.00           H  
ATOM   2809 3HD1 ILE A 838     194.186 173.791 213.345  1.00  0.00           H  
ATOM   2810  N   PHE A 839     194.652 168.289 211.947  1.00  0.00           N  
ATOM   2811  CA  PHE A 839     195.435 167.484 211.064  1.00  0.00           C  
ATOM   2812  C   PHE A 839     194.584 166.519 210.316  1.00  0.00           C  
ATOM   2813  O   PHE A 839     194.748 166.334 209.113  1.00  0.00           O  
ATOM   2814  CB  PHE A 839     196.503 166.709 211.839  1.00  0.00           C  
ATOM   2815  CG  PHE A 839     197.663 167.544 212.303  1.00  0.00           C  
ATOM   2816  CD1 PHE A 839     198.114 168.609 211.538  1.00  0.00           C  
ATOM   2817  CD2 PHE A 839     198.298 167.262 213.499  1.00  0.00           C  
ATOM   2818  CE1 PHE A 839     199.181 169.378 211.963  1.00  0.00           C  
ATOM   2819  CE2 PHE A 839     199.363 168.031 213.926  1.00  0.00           C  
ATOM   2820  CZ  PHE A 839     199.805 169.089 213.157  1.00  0.00           C  
ATOM   2821  H   PHE A 839     194.889 168.323 212.926  1.00  0.00           H  
ATOM   2822  HA  PHE A 839     195.909 168.151 210.343  1.00  0.00           H  
ATOM   2823 1HB  PHE A 839     196.058 166.244 212.717  1.00  0.00           H  
ATOM   2824 2HB  PHE A 839     196.896 165.909 211.213  1.00  0.00           H  
ATOM   2825  HD1 PHE A 839     197.618 168.837 210.595  1.00  0.00           H  
ATOM   2826  HD2 PHE A 839     197.949 166.426 214.106  1.00  0.00           H  
ATOM   2827  HE1 PHE A 839     199.527 170.213 211.354  1.00  0.00           H  
ATOM   2828  HE2 PHE A 839     199.860 167.805 214.869  1.00  0.00           H  
ATOM   2829  HZ  PHE A 839     200.647 169.694 213.493  1.00  0.00           H  
ATOM   2830  N   THR A 840     193.602 165.956 211.008  1.00  0.00           N  
ATOM   2831  CA  THR A 840     192.771 164.970 210.349  1.00  0.00           C  
ATOM   2832  C   THR A 840     191.939 165.542 209.191  1.00  0.00           C  
ATOM   2833  O   THR A 840     191.699 164.823 208.223  1.00  0.00           O  
ATOM   2834  CB  THR A 840     191.810 164.312 211.356  1.00  0.00           C  
ATOM   2835  CG2 THR A 840     192.585 163.647 212.482  1.00  0.00           C  
ATOM   2836  OG1 THR A 840     190.937 165.307 211.906  1.00  0.00           O  
ATOM   2837  H   THR A 840     193.512 166.138 212.001  1.00  0.00           H  
ATOM   2838  HA  THR A 840     193.434 164.210 209.936  1.00  0.00           H  
ATOM   2839  HB  THR A 840     191.209 163.562 210.842  1.00  0.00           H  
ATOM   2840  HG1 THR A 840     190.335 164.894 212.530  1.00  0.00           H  
ATOM   2841 1HG2 THR A 840     191.888 163.188 213.183  1.00  0.00           H  
ATOM   2842 2HG2 THR A 840     193.241 162.882 212.068  1.00  0.00           H  
ATOM   2843 3HG2 THR A 840     193.183 164.393 213.004  1.00  0.00           H  
ATOM   2844  N   LEU A 841     191.528 166.794 209.267  1.00  0.00           N  
ATOM   2845  CA  LEU A 841     190.688 167.370 208.222  1.00  0.00           C  
ATOM   2846  C   LEU A 841     191.405 167.269 206.835  1.00  0.00           C  
ATOM   2847  O   LEU A 841     190.766 167.407 205.793  1.00  0.00           O  
ATOM   2848  CB  LEU A 841     190.392 168.831 208.586  1.00  0.00           C  
ATOM   2849  CG  LEU A 841     189.228 169.023 209.566  1.00  0.00           C  
ATOM   2850  CD1 LEU A 841     189.506 168.192 210.812  1.00  0.00           C  
ATOM   2851  CD2 LEU A 841     189.101 170.505 209.885  1.00  0.00           C  
ATOM   2852  H   LEU A 841     191.739 167.321 210.112  1.00  0.00           H  
ATOM   2853  HA  LEU A 841     189.748 166.821 208.183  1.00  0.00           H  
ATOM   2854 1HB  LEU A 841     191.283 169.273 209.030  1.00  0.00           H  
ATOM   2855 2HB  LEU A 841     190.162 169.379 207.673  1.00  0.00           H  
ATOM   2856  HG  LEU A 841     188.299 168.664 209.122  1.00  0.00           H  
ATOM   2857 1HD1 LEU A 841     188.697 168.303 211.534  1.00  0.00           H  
ATOM   2858 2HD1 LEU A 841     189.591 167.140 210.538  1.00  0.00           H  
ATOM   2859 3HD1 LEU A 841     190.440 168.546 211.245  1.00  0.00           H  
ATOM   2860 1HD2 LEU A 841     188.278 170.668 210.581  1.00  0.00           H  
ATOM   2861 2HD2 LEU A 841     190.028 170.861 210.336  1.00  0.00           H  
ATOM   2862 3HD2 LEU A 841     188.909 171.050 208.961  1.00  0.00           H  
ATOM   2863  N   ARG A 842     192.774 167.351 206.855  1.00  0.00           N  
ATOM   2864  CA  ARG A 842     193.520 167.313 205.520  1.00  0.00           C  
ATOM   2865  C   ARG A 842     193.372 165.837 205.046  1.00  0.00           C  
ATOM   2866  O   ARG A 842     193.101 165.585 203.887  1.00  0.00           O  
ATOM   2867  CB  ARG A 842     194.987 167.687 205.674  1.00  0.00           C  
ATOM   2868  CG  ARG A 842     195.785 167.730 204.381  1.00  0.00           C  
ATOM   2869  CD  ARG A 842     195.289 168.760 203.432  1.00  0.00           C  
ATOM   2870  NE  ARG A 842     196.205 168.932 202.316  1.00  0.00           N  
ATOM   2871  CZ  ARG A 842     196.004 169.715 201.238  1.00  0.00           C  
ATOM   2872  NH1 ARG A 842     194.902 170.420 201.112  1.00  0.00           N1+
ATOM   2873  NH2 ARG A 842     196.930 169.773 200.297  1.00  0.00           N  
ATOM   2874  H   ARG A 842     193.293 167.361 207.722  1.00  0.00           H  
ATOM   2875  HA  ARG A 842     193.064 168.011 204.818  1.00  0.00           H  
ATOM   2876 1HB  ARG A 842     195.060 168.670 206.138  1.00  0.00           H  
ATOM   2877 2HB  ARG A 842     195.476 166.973 206.336  1.00  0.00           H  
ATOM   2878 1HG  ARG A 842     196.827 167.959 204.607  1.00  0.00           H  
ATOM   2879 2HG  ARG A 842     195.722 166.761 203.885  1.00  0.00           H  
ATOM   2880 1HD  ARG A 842     194.318 168.458 203.040  1.00  0.00           H  
ATOM   2881 2HD  ARG A 842     195.186 169.717 203.943  1.00  0.00           H  
ATOM   2882  HE  ARG A 842     197.073 168.415 202.353  1.00  0.00           H  
ATOM   2883 1HH1 ARG A 842     194.199 170.371 201.836  1.00  0.00           H  
ATOM   2884 2HH1 ARG A 842     194.756 171.006 200.303  1.00  0.00           H  
ATOM   2885 1HH2 ARG A 842     197.779 169.233 200.388  1.00  0.00           H  
ATOM   2886 2HH2 ARG A 842     196.788 170.357 199.486  1.00  0.00           H  
ATOM   2887  N   LEU A 843     193.563 164.893 205.991  1.00  0.00           N  
ATOM   2888  CA  LEU A 843     193.411 163.484 205.671  1.00  0.00           C  
ATOM   2889  C   LEU A 843     192.002 163.191 205.174  1.00  0.00           C  
ATOM   2890  O   LEU A 843     191.813 162.525 204.163  1.00  0.00           O  
ATOM   2891  CB  LEU A 843     193.714 162.617 206.900  1.00  0.00           C  
ATOM   2892  CG  LEU A 843     193.584 161.107 206.668  1.00  0.00           C  
ATOM   2893  CD1 LEU A 843     194.566 160.682 205.584  1.00  0.00           C  
ATOM   2894  CD2 LEU A 843     193.850 160.375 207.975  1.00  0.00           C  
ATOM   2895  H   LEU A 843     193.839 165.176 206.919  1.00  0.00           H  
ATOM   2896  HA  LEU A 843     194.109 163.233 204.890  1.00  0.00           H  
ATOM   2897 1HB  LEU A 843     194.731 162.824 207.230  1.00  0.00           H  
ATOM   2898 2HB  LEU A 843     193.035 162.891 207.708  1.00  0.00           H  
ATOM   2899  HG  LEU A 843     192.577 160.876 206.319  1.00  0.00           H  
ATOM   2900 1HD1 LEU A 843     194.478 159.609 205.414  1.00  0.00           H  
ATOM   2901 2HD1 LEU A 843     194.340 161.214 204.660  1.00  0.00           H  
ATOM   2902 3HD1 LEU A 843     195.582 160.917 205.899  1.00  0.00           H  
ATOM   2903 1HD2 LEU A 843     193.758 159.300 207.815  1.00  0.00           H  
ATOM   2904 2HD2 LEU A 843     194.858 160.607 208.321  1.00  0.00           H  
ATOM   2905 3HD2 LEU A 843     193.126 160.693 208.725  1.00  0.00           H  
ATOM   2906  N   ILE A 844     191.020 163.757 205.871  1.00  0.00           N  
ATOM   2907  CA  ILE A 844     189.617 163.647 205.524  1.00  0.00           C  
ATOM   2908  C   ILE A 844     189.347 164.291 204.177  1.00  0.00           C  
ATOM   2909  O   ILE A 844     188.627 163.724 203.356  1.00  0.00           O  
ATOM   2910  CB  ILE A 844     188.741 164.310 206.603  1.00  0.00           C  
ATOM   2911  CG1 ILE A 844     188.825 163.501 207.899  1.00  0.00           C  
ATOM   2912  CG2 ILE A 844     187.306 164.422 206.111  1.00  0.00           C  
ATOM   2913  CD1 ILE A 844     188.253 164.222 209.098  1.00  0.00           C  
ATOM   2914  H   ILE A 844     191.270 164.334 206.668  1.00  0.00           H  
ATOM   2915  HA  ILE A 844     189.356 162.606 205.471  1.00  0.00           H  
ATOM   2916  HB  ILE A 844     189.123 165.307 206.820  1.00  0.00           H  
ATOM   2917 1HG1 ILE A 844     188.287 162.563 207.765  1.00  0.00           H  
ATOM   2918 2HG1 ILE A 844     189.869 163.261 208.105  1.00  0.00           H  
ATOM   2919 1HG2 ILE A 844     186.694 164.892 206.881  1.00  0.00           H  
ATOM   2920 2HG2 ILE A 844     187.277 165.026 205.206  1.00  0.00           H  
ATOM   2921 3HG2 ILE A 844     186.917 163.427 205.896  1.00  0.00           H  
ATOM   2922 1HD1 ILE A 844     188.346 163.590 209.982  1.00  0.00           H  
ATOM   2923 2HD1 ILE A 844     188.798 165.153 209.260  1.00  0.00           H  
ATOM   2924 3HD1 ILE A 844     187.202 164.444 208.921  1.00  0.00           H  
ATOM   2925  N   HIS A 845     189.879 165.489 203.988  1.00  0.00           N  
ATOM   2926  CA  HIS A 845     189.719 166.203 202.750  1.00  0.00           C  
ATOM   2927  C   HIS A 845     190.192 165.313 201.643  1.00  0.00           C  
ATOM   2928  O   HIS A 845     189.498 165.154 200.643  1.00  0.00           O  
ATOM   2929  CB  HIS A 845     190.516 167.511 202.789  1.00  0.00           C  
ATOM   2930  CG  HIS A 845     190.351 168.388 201.587  1.00  0.00           C  
ATOM   2931  CD2 HIS A 845     191.179 168.651 200.553  1.00  0.00           C  
ATOM   2932  ND1 HIS A 845     189.205 169.120 201.359  1.00  0.00           N  
ATOM   2933  CE1 HIS A 845     189.337 169.798 200.232  1.00  0.00           C  
ATOM   2934  NE2 HIS A 845     190.526 169.529 199.724  1.00  0.00           N  
ATOM   2935  H   HIS A 845     190.419 165.912 204.714  1.00  0.00           H  
ATOM   2936  HA  HIS A 845     188.676 166.484 202.612  1.00  0.00           H  
ATOM   2937 1HB  HIS A 845     190.222 168.093 203.662  1.00  0.00           H  
ATOM   2938 2HB  HIS A 845     191.578 167.287 202.889  1.00  0.00           H  
ATOM   2939  HD1 HIS A 845     188.424 169.204 201.979  1.00  0.00           H  
ATOM   2940  HD2 HIS A 845     192.183 168.306 200.302  1.00  0.00           H  
ATOM   2941  HE1 HIS A 845     188.535 170.442 199.874  1.00  0.00           H  
ATOM   2942  N   ILE A 846     191.365 164.732 201.839  1.00  0.00           N  
ATOM   2943  CA  ILE A 846     191.970 163.836 200.895  1.00  0.00           C  
ATOM   2944  C   ILE A 846     191.025 162.655 200.622  1.00  0.00           C  
ATOM   2945  O   ILE A 846     190.809 162.280 199.463  1.00  0.00           O  
ATOM   2946  CB  ILE A 846     193.329 163.319 201.400  1.00  0.00           C  
ATOM   2947  CG1 ILE A 846     194.352 164.457 201.384  1.00  0.00           C  
ATOM   2948  CG2 ILE A 846     193.789 162.150 200.542  1.00  0.00           C  
ATOM   2949  CD1 ILE A 846     195.609 164.144 202.162  1.00  0.00           C  
ATOM   2950  H   ILE A 846     191.911 165.017 202.632  1.00  0.00           H  
ATOM   2951  HA  ILE A 846     192.127 164.365 199.955  1.00  0.00           H  
ATOM   2952  HB  ILE A 846     193.243 162.986 202.434  1.00  0.00           H  
ATOM   2953 1HG1 ILE A 846     194.623 164.675 200.351  1.00  0.00           H  
ATOM   2954 2HG1 ILE A 846     193.902 165.357 201.804  1.00  0.00           H  
ATOM   2955 1HG2 ILE A 846     194.751 161.789 200.905  1.00  0.00           H  
ATOM   2956 2HG2 ILE A 846     193.056 161.346 200.598  1.00  0.00           H  
ATOM   2957 3HG2 ILE A 846     193.890 162.478 199.508  1.00  0.00           H  
ATOM   2958 1HD1 ILE A 846     196.291 164.993 202.110  1.00  0.00           H  
ATOM   2959 2HD1 ILE A 846     195.354 163.947 203.204  1.00  0.00           H  
ATOM   2960 3HD1 ILE A 846     196.091 163.265 201.735  1.00  0.00           H  
ATOM   2961  N   PHE A 847     190.416 162.111 201.683  1.00  0.00           N  
ATOM   2962  CA  PHE A 847     189.481 161.003 201.471  1.00  0.00           C  
ATOM   2963  C   PHE A 847     188.319 161.466 200.573  1.00  0.00           C  
ATOM   2964  O   PHE A 847     187.830 160.707 199.734  1.00  0.00           O  
ATOM   2965  CB  PHE A 847     188.933 160.479 202.799  1.00  0.00           C  
ATOM   2966  CG  PHE A 847     189.905 159.671 203.611  1.00  0.00           C  
ATOM   2967  CD1 PHE A 847     190.848 158.865 202.992  1.00  0.00           C  
ATOM   2968  CD2 PHE A 847     189.872 159.720 204.991  1.00  0.00           C  
ATOM   2969  CE1 PHE A 847     191.739 158.125 203.748  1.00  0.00           C  
ATOM   2970  CE2 PHE A 847     190.761 158.983 205.749  1.00  0.00           C  
ATOM   2971  CZ  PHE A 847     191.697 158.183 205.125  1.00  0.00           C  
ATOM   2972  H   PHE A 847     190.669 162.396 202.615  1.00  0.00           H  
ATOM   2973  HA  PHE A 847     190.010 160.189 200.973  1.00  0.00           H  
ATOM   2974 1HB  PHE A 847     188.607 161.317 203.415  1.00  0.00           H  
ATOM   2975 2HB  PHE A 847     188.062 159.855 202.601  1.00  0.00           H  
ATOM   2976  HD1 PHE A 847     190.884 158.818 201.903  1.00  0.00           H  
ATOM   2977  HD2 PHE A 847     189.133 160.352 205.486  1.00  0.00           H  
ATOM   2978  HE1 PHE A 847     192.476 157.494 203.253  1.00  0.00           H  
ATOM   2979  HE2 PHE A 847     190.724 159.033 206.838  1.00  0.00           H  
ATOM   2980  HZ  PHE A 847     192.398 157.599 205.718  1.00  0.00           H  
ATOM   2981  N   THR A 848     187.809 162.672 200.843  1.00  0.00           N  
ATOM   2982  CA  THR A 848     186.666 163.184 200.108  1.00  0.00           C  
ATOM   2983  C   THR A 848     187.025 163.528 198.686  1.00  0.00           C  
ATOM   2984  O   THR A 848     186.146 163.568 197.810  1.00  0.00           O  
ATOM   2985  CB  THR A 848     186.072 164.432 200.787  1.00  0.00           C  
ATOM   2986  CG2 THR A 848     185.548 164.089 202.173  1.00  0.00           C  
ATOM   2987  OG1 THR A 848     187.085 165.441 200.897  1.00  0.00           O  
ATOM   2988  H   THR A 848     188.225 163.239 201.568  1.00  0.00           H  
ATOM   2989  HA  THR A 848     185.902 162.411 200.078  1.00  0.00           H  
ATOM   2990  HB  THR A 848     185.254 164.819 200.180  1.00  0.00           H  
ATOM   2991  HG1 THR A 848     186.715 166.221 201.318  1.00  0.00           H  
ATOM   2992 1HG2 THR A 848     185.133 164.984 202.636  1.00  0.00           H  
ATOM   2993 2HG2 THR A 848     184.772 163.328 202.088  1.00  0.00           H  
ATOM   2994 3HG2 THR A 848     186.358 163.708 202.794  1.00  0.00           H  
ATOM   2995  N   VAL A 849     188.295 163.781 198.423  1.00  0.00           N  
ATOM   2996  CA  VAL A 849     188.660 164.063 197.057  1.00  0.00           C  
ATOM   2997  C   VAL A 849     189.377 162.876 196.468  1.00  0.00           C  
ATOM   2998  O   VAL A 849     190.212 163.043 195.577  1.00  0.00           O  
ATOM   2999  CB  VAL A 849     189.563 165.305 196.928  1.00  0.00           C  
ATOM   3000  CG1 VAL A 849     188.825 166.524 197.460  1.00  0.00           C  
ATOM   3001  CG2 VAL A 849     190.868 165.081 197.676  1.00  0.00           C  
ATOM   3002  H   VAL A 849     188.995 163.800 199.166  1.00  0.00           H  
ATOM   3003  HA  VAL A 849     187.753 164.259 196.485  1.00  0.00           H  
ATOM   3004  HB  VAL A 849     189.783 165.492 195.877  1.00  0.00           H  
ATOM   3005 1HG1 VAL A 849     189.463 167.404 197.370  1.00  0.00           H  
ATOM   3006 2HG1 VAL A 849     187.913 166.677 196.884  1.00  0.00           H  
ATOM   3007 3HG1 VAL A 849     188.571 166.369 198.509  1.00  0.00           H  
ATOM   3008 1HG2 VAL A 849     191.500 165.963 197.580  1.00  0.00           H  
ATOM   3009 2HG2 VAL A 849     190.647 164.901 198.729  1.00  0.00           H  
ATOM   3010 3HG2 VAL A 849     191.387 164.218 197.258  1.00  0.00           H  
ATOM   3011  N   SER A 850     189.121 161.689 197.002  1.00  0.00           N  
ATOM   3012  CA  SER A 850     189.705 160.512 196.444  1.00  0.00           C  
ATOM   3013  C   SER A 850     189.493 160.444 194.966  1.00  0.00           C  
ATOM   3014  O   SER A 850     188.464 160.896 194.460  1.00  0.00           O  
ATOM   3015  CB  SER A 850     189.147 159.256 197.084  1.00  0.00           C  
ATOM   3016  OG  SER A 850     189.583 158.126 196.380  1.00  0.00           O  
ATOM   3017  H   SER A 850     188.490 161.585 197.784  1.00  0.00           H  
ATOM   3018  HA  SER A 850     190.778 160.538 196.642  1.00  0.00           H  
ATOM   3019 1HB  SER A 850     189.471 159.198 198.123  1.00  0.00           H  
ATOM   3020 2HB  SER A 850     188.059 159.299 197.086  1.00  0.00           H  
ATOM   3021  HG  SER A 850     189.200 157.369 196.831  1.00  0.00           H  
ATOM   3022  N   ARG A 851     190.443 159.871 194.263  1.00  0.00           N  
ATOM   3023  CA  ARG A 851     190.342 159.733 192.833  1.00  0.00           C  
ATOM   3024  C   ARG A 851     189.189 158.827 192.438  1.00  0.00           C  
ATOM   3025  O   ARG A 851     188.774 158.820 191.279  1.00  0.00           O  
ATOM   3026  CB  ARG A 851     191.635 159.175 192.257  1.00  0.00           C  
ATOM   3027  CG  ARG A 851     192.823 160.116 192.384  1.00  0.00           C  
ATOM   3028  CD  ARG A 851     194.053 159.553 191.769  1.00  0.00           C  
ATOM   3029  NE  ARG A 851     193.962 159.487 190.319  1.00  0.00           N  
ATOM   3030  CZ  ARG A 851     193.775 158.353 189.615  1.00  0.00           C  
ATOM   3031  NH1 ARG A 851     193.660 157.203 190.241  1.00  0.00           N1+
ATOM   3032  NH2 ARG A 851     193.706 158.401 188.296  1.00  0.00           N  
ATOM   3033  H   ARG A 851     191.255 159.502 194.739  1.00  0.00           H  
ATOM   3034  HA  ARG A 851     190.158 160.717 192.406  1.00  0.00           H  
ATOM   3035 1HB  ARG A 851     191.890 158.243 192.759  1.00  0.00           H  
ATOM   3036 2HB  ARG A 851     191.498 158.946 191.200  1.00  0.00           H  
ATOM   3037 1HG  ARG A 851     192.594 161.057 191.883  1.00  0.00           H  
ATOM   3038 2HG  ARG A 851     193.026 160.303 193.439  1.00  0.00           H  
ATOM   3039 1HD  ARG A 851     194.903 160.183 192.029  1.00  0.00           H  
ATOM   3040 2HD  ARG A 851     194.216 158.543 192.145  1.00  0.00           H  
ATOM   3041  HE  ARG A 851     194.046 160.352 189.803  1.00  0.00           H  
ATOM   3042 1HH1 ARG A 851     193.712 157.168 191.249  1.00  0.00           H  
ATOM   3043 2HH1 ARG A 851     193.519 156.353 189.713  1.00  0.00           H  
ATOM   3044 1HH2 ARG A 851     193.795 159.287 187.817  1.00  0.00           H  
ATOM   3045 2HH2 ARG A 851     193.566 157.553 187.767  1.00  0.00           H  
ATOM   3046  N   ASN A 852     188.671 158.047 193.382  1.00  0.00           N  
ATOM   3047  CA  ASN A 852     187.534 157.197 193.118  1.00  0.00           C  
ATOM   3048  C   ASN A 852     186.255 158.030 193.227  1.00  0.00           C  
ATOM   3049  O   ASN A 852     185.181 157.615 192.788  1.00  0.00           O  
ATOM   3050  CB  ASN A 852     187.525 156.020 194.076  1.00  0.00           C  
ATOM   3051  CG  ASN A 852     188.657 155.073 193.788  1.00  0.00           C  
ATOM   3052  ND2 ASN A 852     189.105 154.368 194.796  1.00  0.00           N  
ATOM   3053  OD1 ASN A 852     189.123 154.981 192.647  1.00  0.00           O  
ATOM   3054  H   ASN A 852     189.100 158.005 194.295  1.00  0.00           H  
ATOM   3055  HA  ASN A 852     187.603 156.817 192.097  1.00  0.00           H  
ATOM   3056 1HB  ASN A 852     187.607 156.381 195.102  1.00  0.00           H  
ATOM   3057 2HB  ASN A 852     186.578 155.487 193.995  1.00  0.00           H  
ATOM   3058 1HD2 ASN A 852     189.856 153.723 194.660  1.00  0.00           H  
ATOM   3059 2HD2 ASN A 852     188.696 154.476 195.702  1.00  0.00           H  
ATOM   3060  N   LEU A 853     186.384 159.195 193.855  1.00  0.00           N  
ATOM   3061  CA  LEU A 853     185.327 160.172 194.037  1.00  0.00           C  
ATOM   3062  C   LEU A 853     185.503 161.263 193.073  1.00  0.00           C  
ATOM   3063  O   LEU A 853     184.631 162.115 192.932  1.00  0.00           O  
ATOM   3064  CB  LEU A 853     185.370 160.712 195.472  1.00  0.00           C  
ATOM   3065  CG  LEU A 853     185.249 159.630 196.552  1.00  0.00           C  
ATOM   3066  CD1 LEU A 853     185.383 160.296 197.915  1.00  0.00           C  
ATOM   3067  CD2 LEU A 853     183.917 158.908 196.414  1.00  0.00           C  
ATOM   3068  H   LEU A 853     187.281 159.443 194.245  1.00  0.00           H  
ATOM   3069  HA  LEU A 853     184.364 159.690 193.871  1.00  0.00           H  
ATOM   3070 1HB  LEU A 853     186.309 161.243 195.623  1.00  0.00           H  
ATOM   3071 2HB  LEU A 853     184.555 161.424 195.603  1.00  0.00           H  
ATOM   3072  HG  LEU A 853     186.058 158.907 196.445  1.00  0.00           H  
ATOM   3073 1HD1 LEU A 853     185.298 159.533 198.689  1.00  0.00           H  
ATOM   3074 2HD1 LEU A 853     186.358 160.782 197.972  1.00  0.00           H  
ATOM   3075 3HD1 LEU A 853     184.595 161.037 198.043  1.00  0.00           H  
ATOM   3076 1HD2 LEU A 853     183.838 158.140 197.184  1.00  0.00           H  
ATOM   3077 2HD2 LEU A 853     183.100 159.621 196.529  1.00  0.00           H  
ATOM   3078 3HD2 LEU A 853     183.855 158.443 195.430  1.00  0.00           H  
ATOM   3079  N   GLY A 854     186.632 161.223 192.398  1.00  0.00           N  
ATOM   3080  CA  GLY A 854     187.104 162.157 191.416  1.00  0.00           C  
ATOM   3081  C   GLY A 854     186.039 162.927 190.663  1.00  0.00           C  
ATOM   3082  O   GLY A 854     185.960 164.142 190.789  1.00  0.00           O  
ATOM   3083  H   GLY A 854     187.304 160.512 192.654  1.00  0.00           H  
ATOM   3084 1HA  GLY A 854     187.750 162.881 191.910  1.00  0.00           H  
ATOM   3085 2HA  GLY A 854     187.699 161.614 190.689  1.00  0.00           H  
ATOM   3086  N   PRO A 855     185.224 162.252 189.865  1.00  0.00           N  
ATOM   3087  CA  PRO A 855     184.149 162.752 189.012  1.00  0.00           C  
ATOM   3088  C   PRO A 855     183.095 163.628 189.706  1.00  0.00           C  
ATOM   3089  O   PRO A 855     182.243 164.183 189.015  1.00  0.00           O  
ATOM   3090  CB  PRO A 855     183.495 161.471 188.484  1.00  0.00           C  
ATOM   3091  CG  PRO A 855     184.595 160.465 188.482  1.00  0.00           C  
ATOM   3092  CD  PRO A 855     185.403 160.797 189.708  1.00  0.00           C  
ATOM   3093  HA  PRO A 855     184.595 163.322 188.183  1.00  0.00           H  
ATOM   3094 1HB  PRO A 855     182.656 161.182 189.134  1.00  0.00           H  
ATOM   3095 2HB  PRO A 855     183.078 161.643 187.481  1.00  0.00           H  
ATOM   3096 1HG  PRO A 855     184.180 159.447 188.510  1.00  0.00           H  
ATOM   3097 2HG  PRO A 855     185.181 160.544 187.554  1.00  0.00           H  
ATOM   3098 1HD  PRO A 855     184.980 160.255 190.567  1.00  0.00           H  
ATOM   3099 2HD  PRO A 855     186.455 160.517 189.547  1.00  0.00           H  
ATOM   3100  N   LYS A 856     183.038 163.605 191.027  1.00  0.00           N  
ATOM   3101  CA  LYS A 856     182.068 164.371 191.775  1.00  0.00           C  
ATOM   3102  C   LYS A 856     182.701 165.562 192.504  1.00  0.00           C  
ATOM   3103  O   LYS A 856     182.001 166.389 193.081  1.00  0.00           O  
ATOM   3104  CB  LYS A 856     181.379 163.437 192.771  1.00  0.00           C  
ATOM   3105  CG  LYS A 856     180.709 162.240 192.111  1.00  0.00           C  
ATOM   3106  CD  LYS A 856     179.941 161.383 193.107  1.00  0.00           C  
ATOM   3107  CE  LYS A 856     179.377 160.143 192.429  1.00  0.00           C  
ATOM   3108  NZ  LYS A 856     178.627 159.260 193.362  1.00  0.00           N1+
ATOM   3109  H   LYS A 856     183.755 163.131 191.554  1.00  0.00           H  
ATOM   3110  HA  LYS A 856     181.320 164.756 191.082  1.00  0.00           H  
ATOM   3111 1HB  LYS A 856     182.109 163.068 193.492  1.00  0.00           H  
ATOM   3112 2HB  LYS A 856     180.623 163.990 193.329  1.00  0.00           H  
ATOM   3113 1HG  LYS A 856     180.018 162.610 191.353  1.00  0.00           H  
ATOM   3114 2HG  LYS A 856     181.464 161.618 191.632  1.00  0.00           H  
ATOM   3115 1HD  LYS A 856     180.606 161.080 193.917  1.00  0.00           H  
ATOM   3116 2HD  LYS A 856     179.123 161.964 193.532  1.00  0.00           H  
ATOM   3117 1HE  LYS A 856     178.706 160.451 191.628  1.00  0.00           H  
ATOM   3118 2HE  LYS A 856     180.200 159.573 191.997  1.00  0.00           H  
ATOM   3119 1HZ  LYS A 856     178.279 158.459 192.855  1.00  0.00           H  
ATOM   3120 2HZ  LYS A 856     179.245 158.955 194.101  1.00  0.00           H  
ATOM   3121 3HZ  LYS A 856     177.846 159.754 193.771  1.00  0.00           H  
ATOM   3122  N   ILE A 857     184.021 165.679 192.419  1.00  0.00           N  
ATOM   3123  CA  ILE A 857     184.737 166.660 193.228  1.00  0.00           C  
ATOM   3124  C   ILE A 857     184.484 168.134 192.907  1.00  0.00           C  
ATOM   3125  O   ILE A 857     184.177 168.912 193.802  1.00  0.00           O  
ATOM   3126  CB  ILE A 857     186.260 166.445 193.159  1.00  0.00           C  
ATOM   3127  CG1 ILE A 857     186.635 165.132 193.850  1.00  0.00           C  
ATOM   3128  CG2 ILE A 857     186.988 167.620 193.792  1.00  0.00           C  
ATOM   3129  CD1 ILE A 857     188.087 164.772 193.635  1.00  0.00           C  
ATOM   3130  H   ILE A 857     184.558 164.983 191.925  1.00  0.00           H  
ATOM   3131  HA  ILE A 857     184.431 166.507 194.263  1.00  0.00           H  
ATOM   3132  HB  ILE A 857     186.567 166.356 192.117  1.00  0.00           H  
ATOM   3133 1HG1 ILE A 857     186.439 165.221 194.918  1.00  0.00           H  
ATOM   3134 2HG1 ILE A 857     186.005 164.330 193.464  1.00  0.00           H  
ATOM   3135 1HG2 ILE A 857     188.063 167.455 193.737  1.00  0.00           H  
ATOM   3136 2HG2 ILE A 857     186.729 168.532 193.255  1.00  0.00           H  
ATOM   3137 3HG2 ILE A 857     186.689 167.714 194.837  1.00  0.00           H  
ATOM   3138 1HD1 ILE A 857     188.309 163.833 194.143  1.00  0.00           H  
ATOM   3139 2HD1 ILE A 857     188.273 164.663 192.566  1.00  0.00           H  
ATOM   3140 3HD1 ILE A 857     188.723 165.559 194.039  1.00  0.00           H  
ATOM   3141  N   ILE A 858     184.430 168.465 191.644  1.00  0.00           N  
ATOM   3142  CA  ILE A 858     184.186 169.822 191.261  1.00  0.00           C  
ATOM   3143  C   ILE A 858     182.865 170.270 191.770  1.00  0.00           C  
ATOM   3144  O   ILE A 858     182.750 171.345 192.358  1.00  0.00           O  
ATOM   3145  CB  ILE A 858     184.241 169.946 189.727  1.00  0.00           C  
ATOM   3146  CG1 ILE A 858     185.702 169.955 189.269  1.00  0.00           C  
ATOM   3147  CG2 ILE A 858     183.514 171.201 189.269  1.00  0.00           C  
ATOM   3148  CD1 ILE A 858     186.517 168.849 189.899  1.00  0.00           C  
ATOM   3149  H   ILE A 858     184.542 167.757 190.936  1.00  0.00           H  
ATOM   3150  HA  ILE A 858     184.955 170.455 191.701  1.00  0.00           H  
ATOM   3151  HB  ILE A 858     183.763 169.071 189.288  1.00  0.00           H  
ATOM   3152 1HG1 ILE A 858     185.734 169.849 188.185  1.00  0.00           H  
ATOM   3153 2HG1 ILE A 858     186.150 170.916 189.523  1.00  0.00           H  
ATOM   3154 1HG2 ILE A 858     183.561 171.277 188.183  1.00  0.00           H  
ATOM   3155 2HG2 ILE A 858     182.471 171.156 189.581  1.00  0.00           H  
ATOM   3156 3HG2 ILE A 858     183.992 172.072 189.717  1.00  0.00           H  
ATOM   3157 1HD1 ILE A 858     187.545 168.902 189.540  1.00  0.00           H  
ATOM   3158 2HD1 ILE A 858     186.506 168.962 190.984  1.00  0.00           H  
ATOM   3159 3HD1 ILE A 858     186.089 167.885 189.630  1.00  0.00           H  
ATOM   3160  N   MET A 859     181.881 169.381 191.649  1.00  0.00           N  
ATOM   3161  CA  MET A 859     180.555 169.607 192.170  1.00  0.00           C  
ATOM   3162  C   MET A 859     180.602 169.941 193.645  1.00  0.00           C  
ATOM   3163  O   MET A 859     180.086 170.968 194.080  1.00  0.00           O  
ATOM   3164  CB  MET A 859     179.670 168.385 191.929  1.00  0.00           C  
ATOM   3165  CG  MET A 859     178.255 168.494 192.477  1.00  0.00           C  
ATOM   3166  SD  MET A 859     178.202 168.141 194.245  1.00  0.00           S  
ATOM   3167  CE  MET A 859     178.803 166.456 194.327  1.00  0.00           C  
ATOM   3168  H   MET A 859     182.056 168.554 191.084  1.00  0.00           H  
ATOM   3169  HA  MET A 859     180.122 170.455 191.640  1.00  0.00           H  
ATOM   3170 1HB  MET A 859     179.593 168.198 190.859  1.00  0.00           H  
ATOM   3171 2HB  MET A 859     180.122 167.500 192.379  1.00  0.00           H  
ATOM   3172 1HG  MET A 859     177.869 169.498 192.307  1.00  0.00           H  
ATOM   3173 2HG  MET A 859     177.604 167.791 191.957  1.00  0.00           H  
ATOM   3174 1HE  MET A 859     178.816 166.127 195.366  1.00  0.00           H  
ATOM   3175 2HE  MET A 859     178.156 165.794 193.750  1.00  0.00           H  
ATOM   3176 3HE  MET A 859     179.813 166.411 193.917  1.00  0.00           H  
ATOM   3177  N   LEU A 860     181.344 169.104 194.386  1.00  0.00           N  
ATOM   3178  CA  LEU A 860     181.463 169.299 195.820  1.00  0.00           C  
ATOM   3179  C   LEU A 860     181.982 170.656 196.109  1.00  0.00           C  
ATOM   3180  O   LEU A 860     181.521 171.294 197.039  1.00  0.00           O  
ATOM   3181  CB  LEU A 860     182.398 168.252 196.439  1.00  0.00           C  
ATOM   3182  CG  LEU A 860     181.896 166.803 196.456  1.00  0.00           C  
ATOM   3183  CD1 LEU A 860     183.029 165.895 196.914  1.00  0.00           C  
ATOM   3184  CD2 LEU A 860     180.690 166.690 197.377  1.00  0.00           C  
ATOM   3185  H   LEU A 860     181.782 168.303 193.950  1.00  0.00           H  
ATOM   3186  HA  LEU A 860     180.476 169.228 196.266  1.00  0.00           H  
ATOM   3187 1HB  LEU A 860     183.342 168.255 195.896  1.00  0.00           H  
ATOM   3188 2HB  LEU A 860     182.596 168.540 197.472  1.00  0.00           H  
ATOM   3189  HG  LEU A 860     181.607 166.498 195.450  1.00  0.00           H  
ATOM   3190 1HD1 LEU A 860     182.683 164.861 196.929  1.00  0.00           H  
ATOM   3191 2HD1 LEU A 860     183.871 165.983 196.227  1.00  0.00           H  
ATOM   3192 3HD1 LEU A 860     183.347 166.187 197.914  1.00  0.00           H  
ATOM   3193 1HD2 LEU A 860     180.336 165.659 197.387  1.00  0.00           H  
ATOM   3194 2HD2 LEU A 860     180.967 166.984 198.390  1.00  0.00           H  
ATOM   3195 3HD2 LEU A 860     179.899 167.346 197.015  1.00  0.00           H  
ATOM   3196  N   GLN A 861     183.032 171.046 195.400  1.00  0.00           N  
ATOM   3197  CA  GLN A 861     183.682 172.328 195.614  1.00  0.00           C  
ATOM   3198  C   GLN A 861     182.764 173.506 195.418  1.00  0.00           C  
ATOM   3199  O   GLN A 861     182.735 174.429 196.231  1.00  0.00           O  
ATOM   3200  CB  GLN A 861     184.880 172.474 194.671  1.00  0.00           C  
ATOM   3201  CG  GLN A 861     186.065 171.556 194.913  1.00  0.00           C  
ATOM   3202  CD  GLN A 861     187.063 171.637 193.774  1.00  0.00           C  
ATOM   3203  NE2 GLN A 861     188.011 170.710 193.838  1.00  0.00           N  
ATOM   3204  OE1 GLN A 861     187.029 172.468 192.861  1.00  0.00           O  
ATOM   3205  H   GLN A 861     183.344 170.464 194.634  1.00  0.00           H  
ATOM   3206  HA  GLN A 861     184.039 172.357 196.644  1.00  0.00           H  
ATOM   3207 1HB  GLN A 861     184.560 172.300 193.644  1.00  0.00           H  
ATOM   3208 2HB  GLN A 861     185.240 173.500 194.745  1.00  0.00           H  
ATOM   3209 1HG  GLN A 861     186.562 171.851 195.837  1.00  0.00           H  
ATOM   3210 2HG  GLN A 861     185.713 170.528 194.997  1.00  0.00           H  
ATOM   3211 1HE2 GLN A 861     188.726 170.666 193.138  1.00  0.00           H  
ATOM   3212 2HE2 GLN A 861     188.012 170.050 194.590  1.00  0.00           H  
ATOM   3213  N   ARG A 862     181.982 173.462 194.362  1.00  0.00           N  
ATOM   3214  CA  ARG A 862     181.116 174.561 194.053  1.00  0.00           C  
ATOM   3215  C   ARG A 862     180.077 174.804 195.148  1.00  0.00           C  
ATOM   3216  O   ARG A 862     179.756 175.950 195.457  1.00  0.00           O  
ATOM   3217  CB  ARG A 862     180.394 174.340 192.732  1.00  0.00           C  
ATOM   3218  CG  ARG A 862     181.320 174.215 191.533  1.00  0.00           C  
ATOM   3219  CD  ARG A 862     182.065 175.469 191.251  1.00  0.00           C  
ATOM   3220  NE  ARG A 862     183.189 175.630 192.158  1.00  0.00           N  
ATOM   3221  CZ  ARG A 862     184.305 174.877 192.094  1.00  0.00           C  
ATOM   3222  NH1 ARG A 862     184.403 173.945 191.172  1.00  0.00           N1+
ATOM   3223  NH2 ARG A 862     185.313 175.045 192.933  1.00  0.00           N  
ATOM   3224  H   ARG A 862     182.008 172.655 193.753  1.00  0.00           H  
ATOM   3225  HA  ARG A 862     181.728 175.460 193.962  1.00  0.00           H  
ATOM   3226 1HB  ARG A 862     179.795 173.432 192.791  1.00  0.00           H  
ATOM   3227 2HB  ARG A 862     179.710 175.168 192.545  1.00  0.00           H  
ATOM   3228 1HG  ARG A 862     182.054 173.429 191.712  1.00  0.00           H  
ATOM   3229 2HG  ARG A 862     180.738 173.968 190.644  1.00  0.00           H  
ATOM   3230 1HD  ARG A 862     182.445 175.449 190.230  1.00  0.00           H  
ATOM   3231 2HD  ARG A 862     181.401 176.325 191.369  1.00  0.00           H  
ATOM   3232  HE  ARG A 862     183.132 176.342 192.874  1.00  0.00           H  
ATOM   3233 1HH1 ARG A 862     183.643 173.802 190.522  1.00  0.00           H  
ATOM   3234 2HH1 ARG A 862     185.234 173.375 191.115  1.00  0.00           H  
ATOM   3235 1HH2 ARG A 862     185.268 175.753 193.653  1.00  0.00           H  
ATOM   3236 2HH2 ARG A 862     186.123 174.451 192.836  1.00  0.00           H  
ATOM   3237  N   MET A 863     179.610 173.737 195.785  1.00  0.00           N  
ATOM   3238  CA  MET A 863     178.655 173.965 196.855  1.00  0.00           C  
ATOM   3239  C   MET A 863     179.370 174.084 198.169  1.00  0.00           C  
ATOM   3240  O   MET A 863     178.850 174.702 199.092  1.00  0.00           O  
ATOM   3241  CB  MET A 863     177.624 172.839 196.911  1.00  0.00           C  
ATOM   3242  CG  MET A 863     178.208 171.462 197.191  1.00  0.00           C  
ATOM   3243  SD  MET A 863     178.604 171.280 198.941  1.00  0.00           S  
ATOM   3244  CE  MET A 863     176.980 171.599 199.623  1.00  0.00           C  
ATOM   3245  H   MET A 863     179.891 172.810 195.516  1.00  0.00           H  
ATOM   3246  HA  MET A 863     178.140 174.908 196.675  1.00  0.00           H  
ATOM   3247 1HB  MET A 863     176.893 173.056 197.689  1.00  0.00           H  
ATOM   3248 2HB  MET A 863     177.088 172.788 195.963  1.00  0.00           H  
ATOM   3249 1HG  MET A 863     177.490 170.696 196.899  1.00  0.00           H  
ATOM   3250 2HG  MET A 863     179.113 171.316 196.601  1.00  0.00           H  
ATOM   3251 1HE  MET A 863     177.020 171.531 200.711  1.00  0.00           H  
ATOM   3252 2HE  MET A 863     176.653 172.599 199.334  1.00  0.00           H  
ATOM   3253 3HE  MET A 863     176.269 170.864 199.244  1.00  0.00           H  
ATOM   3254  N   LEU A 864     180.578 173.556 198.245  1.00  0.00           N  
ATOM   3255  CA  LEU A 864     181.363 173.596 199.456  1.00  0.00           C  
ATOM   3256  C   LEU A 864     181.606 175.022 199.858  1.00  0.00           C  
ATOM   3257  O   LEU A 864     181.420 175.390 201.013  1.00  0.00           O  
ATOM   3258  CB  LEU A 864     182.689 172.863 199.218  1.00  0.00           C  
ATOM   3259  CG  LEU A 864     183.747 172.846 200.329  1.00  0.00           C  
ATOM   3260  CD1 LEU A 864     183.156 172.258 201.603  1.00  0.00           C  
ATOM   3261  CD2 LEU A 864     184.922 172.028 199.814  1.00  0.00           C  
ATOM   3262  H   LEU A 864     180.937 173.025 197.471  1.00  0.00           H  
ATOM   3263  HA  LEU A 864     180.803 173.114 200.256  1.00  0.00           H  
ATOM   3264 1HB  LEU A 864     182.470 171.819 198.999  1.00  0.00           H  
ATOM   3265 2HB  LEU A 864     183.169 173.311 198.348  1.00  0.00           H  
ATOM   3266  HG  LEU A 864     184.062 173.864 200.556  1.00  0.00           H  
ATOM   3267 1HD1 LEU A 864     183.917 172.251 202.383  1.00  0.00           H  
ATOM   3268 2HD1 LEU A 864     182.310 172.866 201.923  1.00  0.00           H  
ATOM   3269 3HD1 LEU A 864     182.819 171.238 201.419  1.00  0.00           H  
ATOM   3270 1HD2 LEU A 864     185.707 171.985 200.570  1.00  0.00           H  
ATOM   3271 2HD2 LEU A 864     184.587 171.015 199.587  1.00  0.00           H  
ATOM   3272 3HD2 LEU A 864     185.319 172.492 198.911  1.00  0.00           H  
ATOM   3273  N   ILE A 865     182.017 175.830 198.908  1.00  0.00           N  
ATOM   3274  CA  ILE A 865     182.255 177.209 199.190  1.00  0.00           C  
ATOM   3275  C   ILE A 865     180.975 177.937 199.546  1.00  0.00           C  
ATOM   3276  O   ILE A 865     181.009 178.973 200.201  1.00  0.00           O  
ATOM   3277  CB  ILE A 865     182.922 177.856 197.962  1.00  0.00           C  
ATOM   3278  CG1 ILE A 865     181.984 177.794 196.753  1.00  0.00           C  
ATOM   3279  CG2 ILE A 865     184.239 177.154 197.671  1.00  0.00           C  
ATOM   3280  CD1 ILE A 865     182.497 178.530 195.537  1.00  0.00           C  
ATOM   3281  H   ILE A 865     182.190 175.462 197.983  1.00  0.00           H  
ATOM   3282  HA  ILE A 865     182.950 177.282 200.026  1.00  0.00           H  
ATOM   3283  HB  ILE A 865     183.110 178.910 198.160  1.00  0.00           H  
ATOM   3284 1HG1 ILE A 865     181.828 176.749 196.488  1.00  0.00           H  
ATOM   3285 2HG1 ILE A 865     181.017 178.219 197.023  1.00  0.00           H  
ATOM   3286 1HG2 ILE A 865     184.711 177.611 196.801  1.00  0.00           H  
ATOM   3287 2HG2 ILE A 865     184.899 177.248 198.533  1.00  0.00           H  
ATOM   3288 3HG2 ILE A 865     184.057 176.098 197.469  1.00  0.00           H  
ATOM   3289 1HD1 ILE A 865     181.776 178.439 194.725  1.00  0.00           H  
ATOM   3290 2HD1 ILE A 865     182.637 179.584 195.781  1.00  0.00           H  
ATOM   3291 3HD1 ILE A 865     183.448 178.100 195.226  1.00  0.00           H  
ATOM   3292  N   ASP A 866     179.847 177.438 199.067  1.00  0.00           N  
ATOM   3293  CA  ASP A 866     178.581 178.045 199.365  1.00  0.00           C  
ATOM   3294  C   ASP A 866     178.243 177.765 200.788  1.00  0.00           C  
ATOM   3295  O   ASP A 866     177.676 178.610 201.475  1.00  0.00           O  
ATOM   3296  CB  ASP A 866     177.483 177.513 198.441  1.00  0.00           C  
ATOM   3297  CG  ASP A 866     177.673 177.912 196.984  1.00  0.00           C  
ATOM   3298  OD1 ASP A 866     178.489 178.771 196.745  1.00  0.00           O  
ATOM   3299  OD2 ASP A 866     177.019 177.372 196.125  1.00  0.00           O1-
ATOM   3300  H   ASP A 866     179.870 176.600 198.513  1.00  0.00           H  
ATOM   3301  HA  ASP A 866     178.657 179.119 199.206  1.00  0.00           H  
ATOM   3302 1HB  ASP A 866     177.442 176.424 198.489  1.00  0.00           H  
ATOM   3303 2HB  ASP A 866     176.516 177.887 198.781  1.00  0.00           H  
ATOM   3304  N   VAL A 867     178.679 176.617 201.280  1.00  0.00           N  
ATOM   3305  CA  VAL A 867     178.469 176.268 202.662  1.00  0.00           C  
ATOM   3306  C   VAL A 867     179.138 177.252 203.572  1.00  0.00           C  
ATOM   3307  O   VAL A 867     178.552 177.668 204.567  1.00  0.00           O  
ATOM   3308  CB  VAL A 867     179.005 174.860 202.981  1.00  0.00           C  
ATOM   3309  CG1 VAL A 867     178.930 174.625 204.483  1.00  0.00           C  
ATOM   3310  CG2 VAL A 867     178.205 173.819 202.213  1.00  0.00           C  
ATOM   3311  H   VAL A 867     179.103 175.941 200.656  1.00  0.00           H  
ATOM   3312  HA  VAL A 867     177.398 176.271 202.869  1.00  0.00           H  
ATOM   3313  HB  VAL A 867     180.054 174.784 202.695  1.00  0.00           H  
ATOM   3314 1HG1 VAL A 867     179.309 173.629 204.714  1.00  0.00           H  
ATOM   3315 2HG1 VAL A 867     179.536 175.373 204.995  1.00  0.00           H  
ATOM   3316 3HG1 VAL A 867     177.895 174.705 204.813  1.00  0.00           H  
ATOM   3317 1HG2 VAL A 867     178.596 172.829 202.448  1.00  0.00           H  
ATOM   3318 2HG2 VAL A 867     177.156 173.881 202.504  1.00  0.00           H  
ATOM   3319 3HG2 VAL A 867     178.290 173.997 201.141  1.00  0.00           H  
ATOM   3320  N   PHE A 868     180.378 177.601 203.251  1.00  0.00           N  
ATOM   3321  CA  PHE A 868     181.100 178.519 204.082  1.00  0.00           C  
ATOM   3322  C   PHE A 868     180.373 179.821 204.181  1.00  0.00           C  
ATOM   3323  O   PHE A 868     180.277 180.402 205.253  1.00  0.00           O  
ATOM   3324  CB  PHE A 868     182.509 178.752 203.532  1.00  0.00           C  
ATOM   3325  CG  PHE A 868     183.480 177.632 203.775  1.00  0.00           C  
ATOM   3326  CD1 PHE A 868     183.647 176.634 202.826  1.00  0.00           C  
ATOM   3327  CD2 PHE A 868     184.221 177.569 204.939  1.00  0.00           C  
ATOM   3328  CE1 PHE A 868     184.535 175.595 203.030  1.00  0.00           C  
ATOM   3329  CE2 PHE A 868     185.112 176.534 205.150  1.00  0.00           C  
ATOM   3330  CZ  PHE A 868     185.268 175.548 204.196  1.00  0.00           C  
ATOM   3331  H   PHE A 868     180.819 177.168 202.454  1.00  0.00           H  
ATOM   3332  HA  PHE A 868     181.183 178.091 205.082  1.00  0.00           H  
ATOM   3333 1HB  PHE A 868     182.453 178.913 202.456  1.00  0.00           H  
ATOM   3334 2HB  PHE A 868     182.925 179.653 203.980  1.00  0.00           H  
ATOM   3335  HD1 PHE A 868     183.061 176.687 201.908  1.00  0.00           H  
ATOM   3336  HD2 PHE A 868     184.098 178.347 205.693  1.00  0.00           H  
ATOM   3337  HE1 PHE A 868     184.658 174.816 202.277  1.00  0.00           H  
ATOM   3338  HE2 PHE A 868     185.692 176.494 206.071  1.00  0.00           H  
ATOM   3339  HZ  PHE A 868     185.968 174.731 204.363  1.00  0.00           H  
ATOM   3340  N   PHE A 869     179.825 180.261 203.052  1.00  0.00           N  
ATOM   3341  CA  PHE A 869     179.039 181.481 203.015  1.00  0.00           C  
ATOM   3342  C   PHE A 869     177.863 181.457 203.946  1.00  0.00           C  
ATOM   3343  O   PHE A 869     177.648 182.394 204.701  1.00  0.00           O  
ATOM   3344  CB  PHE A 869     178.540 181.741 201.593  1.00  0.00           C  
ATOM   3345  CG  PHE A 869     177.550 182.868 201.520  1.00  0.00           C  
ATOM   3346  CD1 PHE A 869     177.951 184.184 201.700  1.00  0.00           C  
ATOM   3347  CD2 PHE A 869     176.218 182.599 201.272  1.00  0.00           C  
ATOM   3348  CE1 PHE A 869     177.030 185.212 201.631  1.00  0.00           C  
ATOM   3349  CE2 PHE A 869     175.293 183.623 201.201  1.00  0.00           C  
ATOM   3350  CZ  PHE A 869     175.704 184.928 201.381  1.00  0.00           C  
ATOM   3351  H   PHE A 869     179.947 179.730 202.200  1.00  0.00           H  
ATOM   3352  HA  PHE A 869     179.691 182.311 203.290  1.00  0.00           H  
ATOM   3353 1HB  PHE A 869     179.383 181.976 200.945  1.00  0.00           H  
ATOM   3354 2HB  PHE A 869     178.067 180.848 201.184  1.00  0.00           H  
ATOM   3355  HD1 PHE A 869     179.001 184.401 201.895  1.00  0.00           H  
ATOM   3356  HD2 PHE A 869     175.901 181.564 201.131  1.00  0.00           H  
ATOM   3357  HE1 PHE A 869     177.351 186.244 201.773  1.00  0.00           H  
ATOM   3358  HE2 PHE A 869     174.244 183.402 201.004  1.00  0.00           H  
ATOM   3359  HZ  PHE A 869     174.975 185.736 201.327  1.00  0.00           H  
ATOM   3360  N   PHE A 870     177.071 180.406 203.893  1.00  0.00           N  
ATOM   3361  CA  PHE A 870     175.928 180.383 204.771  1.00  0.00           C  
ATOM   3362  C   PHE A 870     176.292 180.200 206.199  1.00  0.00           C  
ATOM   3363  O   PHE A 870     175.646 180.775 207.063  1.00  0.00           O  
ATOM   3364  CB  PHE A 870     174.962 179.266 204.371  1.00  0.00           C  
ATOM   3365  CG  PHE A 870     174.146 179.674 203.177  1.00  0.00           C  
ATOM   3366  CD1 PHE A 870     174.438 179.177 201.915  1.00  0.00           C  
ATOM   3367  CD2 PHE A 870     173.086 180.556 203.317  1.00  0.00           C  
ATOM   3368  CE1 PHE A 870     173.683 179.557 200.821  1.00  0.00           C  
ATOM   3369  CE2 PHE A 870     172.330 180.936 202.225  1.00  0.00           C  
ATOM   3370  CZ  PHE A 870     172.630 180.434 200.974  1.00  0.00           C  
ATOM   3371  H   PHE A 870     177.298 179.616 203.300  1.00  0.00           H  
ATOM   3372  HA  PHE A 870     175.428 181.351 204.704  1.00  0.00           H  
ATOM   3373 1HB  PHE A 870     175.513 178.356 204.139  1.00  0.00           H  
ATOM   3374 2HB  PHE A 870     174.301 179.033 205.204  1.00  0.00           H  
ATOM   3375  HD1 PHE A 870     175.270 178.483 201.797  1.00  0.00           H  
ATOM   3376  HD2 PHE A 870     172.849 180.951 204.305  1.00  0.00           H  
ATOM   3377  HE1 PHE A 870     173.929 179.156 199.838  1.00  0.00           H  
ATOM   3378  HE2 PHE A 870     171.499 181.629 202.350  1.00  0.00           H  
ATOM   3379  HZ  PHE A 870     172.038 180.733 200.110  1.00  0.00           H  
ATOM   3380  N   LEU A 871     177.355 179.487 206.481  1.00  0.00           N  
ATOM   3381  CA  LEU A 871     177.691 179.323 207.875  1.00  0.00           C  
ATOM   3382  C   LEU A 871     178.249 180.626 208.416  1.00  0.00           C  
ATOM   3383  O   LEU A 871     178.120 180.909 209.606  1.00  0.00           O  
ATOM   3384  CB  LEU A 871     178.711 178.194 208.070  1.00  0.00           C  
ATOM   3385  CG  LEU A 871     178.106 176.814 207.781  1.00  0.00           C  
ATOM   3386  CD1 LEU A 871     179.186 175.751 207.929  1.00  0.00           C  
ATOM   3387  CD2 LEU A 871     176.950 176.572 208.741  1.00  0.00           C  
ATOM   3388  H   LEU A 871     177.826 178.951 205.776  1.00  0.00           H  
ATOM   3389  HA  LEU A 871     176.790 179.048 208.422  1.00  0.00           H  
ATOM   3390 1HB  LEU A 871     179.560 178.359 207.408  1.00  0.00           H  
ATOM   3391 2HB  LEU A 871     179.080 178.217 209.095  1.00  0.00           H  
ATOM   3392  HG  LEU A 871     177.741 176.775 206.755  1.00  0.00           H  
ATOM   3393 1HD1 LEU A 871     178.763 174.767 207.725  1.00  0.00           H  
ATOM   3394 2HD1 LEU A 871     179.983 175.965 207.217  1.00  0.00           H  
ATOM   3395 3HD1 LEU A 871     179.577 175.773 208.946  1.00  0.00           H  
ATOM   3396 1HD2 LEU A 871     176.512 175.593 208.543  1.00  0.00           H  
ATOM   3397 2HD2 LEU A 871     177.316 176.606 209.767  1.00  0.00           H  
ATOM   3398 3HD2 LEU A 871     176.193 177.343 208.601  1.00  0.00           H  
ATOM   3399  N   PHE A 872     178.858 181.411 207.543  1.00  0.00           N  
ATOM   3400  CA  PHE A 872     179.262 182.742 207.913  1.00  0.00           C  
ATOM   3401  C   PHE A 872     178.048 183.493 208.399  1.00  0.00           C  
ATOM   3402  O   PHE A 872     178.063 184.063 209.481  1.00  0.00           O  
ATOM   3403  CB  PHE A 872     179.916 183.467 206.736  1.00  0.00           C  
ATOM   3404  CG  PHE A 872     180.055 184.947 206.953  1.00  0.00           C  
ATOM   3405  CD1 PHE A 872     181.066 185.481 207.738  1.00  0.00           C  
ATOM   3406  CD2 PHE A 872     179.147 185.804 206.354  1.00  0.00           C  
ATOM   3407  CE1 PHE A 872     181.160 186.849 207.914  1.00  0.00           C  
ATOM   3408  CE2 PHE A 872     179.241 187.171 206.528  1.00  0.00           C  
ATOM   3409  CZ  PHE A 872     180.251 187.692 207.311  1.00  0.00           C  
ATOM   3410  H   PHE A 872     179.040 181.086 206.611  1.00  0.00           H  
ATOM   3411  HA  PHE A 872     179.978 182.678 208.732  1.00  0.00           H  
ATOM   3412 1HB  PHE A 872     180.906 183.049 206.558  1.00  0.00           H  
ATOM   3413 2HB  PHE A 872     179.340 183.317 205.823  1.00  0.00           H  
ATOM   3414  HD1 PHE A 872     181.786 184.814 208.214  1.00  0.00           H  
ATOM   3415  HD2 PHE A 872     178.350 185.387 205.737  1.00  0.00           H  
ATOM   3416  HE1 PHE A 872     181.957 187.262 208.532  1.00  0.00           H  
ATOM   3417  HE2 PHE A 872     178.521 187.836 206.051  1.00  0.00           H  
ATOM   3418  HZ  PHE A 872     180.329 188.768 207.454  1.00  0.00           H  
ATOM   3419  N   LEU A 873     176.982 183.450 207.608  1.00  0.00           N  
ATOM   3420  CA  LEU A 873     175.766 184.179 207.956  1.00  0.00           C  
ATOM   3421  C   LEU A 873     175.182 183.705 209.231  1.00  0.00           C  
ATOM   3422  O   LEU A 873     174.704 184.498 210.032  1.00  0.00           O  
ATOM   3423  CB  LEU A 873     174.721 184.028 206.843  1.00  0.00           C  
ATOM   3424  CG  LEU A 873     175.050 184.700 205.504  1.00  0.00           C  
ATOM   3425  CD1 LEU A 873     173.954 184.334 204.512  1.00  0.00           C  
ATOM   3426  CD2 LEU A 873     175.152 186.205 205.708  1.00  0.00           C  
ATOM   3427  H   LEU A 873     177.063 183.026 206.700  1.00  0.00           H  
ATOM   3428  HA  LEU A 873     176.016 185.235 208.057  1.00  0.00           H  
ATOM   3429 1HB  LEU A 873     174.573 182.968 206.645  1.00  0.00           H  
ATOM   3430 2HB  LEU A 873     173.779 184.446 207.198  1.00  0.00           H  
ATOM   3431  HG  LEU A 873     175.998 184.324 205.120  1.00  0.00           H  
ATOM   3432 1HD1 LEU A 873     174.161 184.799 203.548  1.00  0.00           H  
ATOM   3433 2HD1 LEU A 873     173.922 183.252 204.391  1.00  0.00           H  
ATOM   3434 3HD1 LEU A 873     172.994 184.688 204.884  1.00  0.00           H  
ATOM   3435 1HD2 LEU A 873     175.386 186.684 204.756  1.00  0.00           H  
ATOM   3436 2HD2 LEU A 873     174.202 186.587 206.083  1.00  0.00           H  
ATOM   3437 3HD2 LEU A 873     175.940 186.422 206.428  1.00  0.00           H  
ATOM   3438  N   PHE A 874     175.230 182.416 209.436  1.00  0.00           N  
ATOM   3439  CA  PHE A 874     174.779 181.829 210.651  1.00  0.00           C  
ATOM   3440  C   PHE A 874     175.527 182.377 211.805  1.00  0.00           C  
ATOM   3441  O   PHE A 874     174.929 182.836 212.767  1.00  0.00           O  
ATOM   3442  CB  PHE A 874     174.937 180.308 210.613  1.00  0.00           C  
ATOM   3443  CG  PHE A 874     174.533 179.644 211.899  1.00  0.00           C  
ATOM   3444  CD1 PHE A 874     173.195 179.454 212.209  1.00  0.00           C  
ATOM   3445  CD2 PHE A 874     175.490 179.212 212.795  1.00  0.00           C  
ATOM   3446  CE1 PHE A 874     172.821 178.844 213.391  1.00  0.00           C  
ATOM   3447  CE2 PHE A 874     175.122 178.601 213.978  1.00  0.00           C  
ATOM   3448  CZ  PHE A 874     173.787 178.417 214.276  1.00  0.00           C  
ATOM   3449  H   PHE A 874     175.674 181.830 208.753  1.00  0.00           H  
ATOM   3450  HA  PHE A 874     173.727 182.078 210.788  1.00  0.00           H  
ATOM   3451 1HB  PHE A 874     174.331 179.897 209.806  1.00  0.00           H  
ATOM   3452 2HB  PHE A 874     175.972 180.045 210.403  1.00  0.00           H  
ATOM   3453  HD1 PHE A 874     172.432 179.792 211.507  1.00  0.00           H  
ATOM   3454  HD2 PHE A 874     176.545 179.358 212.559  1.00  0.00           H  
ATOM   3455  HE1 PHE A 874     171.766 178.701 213.623  1.00  0.00           H  
ATOM   3456  HE2 PHE A 874     175.887 178.263 214.678  1.00  0.00           H  
ATOM   3457  HZ  PHE A 874     173.498 177.936 215.210  1.00  0.00           H  
ATOM   3458  N   ALA A 875     176.846 182.424 211.673  1.00  0.00           N  
ATOM   3459  CA  ALA A 875     177.696 182.901 212.743  1.00  0.00           C  
ATOM   3460  C   ALA A 875     177.321 184.327 213.075  1.00  0.00           C  
ATOM   3461  O   ALA A 875     177.255 184.694 214.250  1.00  0.00           O  
ATOM   3462  CB  ALA A 875     179.153 182.806 212.342  1.00  0.00           C  
ATOM   3463  H   ALA A 875     177.273 181.952 210.891  1.00  0.00           H  
ATOM   3464  HA  ALA A 875     177.545 182.282 213.628  1.00  0.00           H  
ATOM   3465 1HB  ALA A 875     179.776 183.201 213.144  1.00  0.00           H  
ATOM   3466 2HB  ALA A 875     179.412 181.763 212.161  1.00  0.00           H  
ATOM   3467 3HB  ALA A 875     179.325 183.382 211.436  1.00  0.00           H  
ATOM   3468  N   VAL A 876     177.067 185.123 212.052  1.00  0.00           N  
ATOM   3469  CA  VAL A 876     176.651 186.484 212.255  1.00  0.00           C  
ATOM   3470  C   VAL A 876     175.399 186.528 213.082  1.00  0.00           C  
ATOM   3471  O   VAL A 876     175.293 187.322 214.014  1.00  0.00           O  
ATOM   3472  CB  VAL A 876     176.393 187.179 210.904  1.00  0.00           C  
ATOM   3473  CG1 VAL A 876     175.732 188.529 211.139  1.00  0.00           C  
ATOM   3474  CG2 VAL A 876     177.711 187.323 210.159  1.00  0.00           C  
ATOM   3475  H   VAL A 876     177.139 184.762 211.115  1.00  0.00           H  
ATOM   3476  HA  VAL A 876     177.438 187.016 212.789  1.00  0.00           H  
ATOM   3477  HB  VAL A 876     175.702 186.585 210.306  1.00  0.00           H  
ATOM   3478 1HG1 VAL A 876     175.551 189.017 210.180  1.00  0.00           H  
ATOM   3479 2HG1 VAL A 876     174.784 188.386 211.657  1.00  0.00           H  
ATOM   3480 3HG1 VAL A 876     176.387 189.154 211.745  1.00  0.00           H  
ATOM   3481 1HG2 VAL A 876     177.535 187.813 209.202  1.00  0.00           H  
ATOM   3482 2HG2 VAL A 876     178.400 187.922 210.754  1.00  0.00           H  
ATOM   3483 3HG2 VAL A 876     178.149 186.340 209.984  1.00  0.00           H  
ATOM   3484  N   TRP A 877     174.454 185.675 212.745  1.00  0.00           N  
ATOM   3485  CA  TRP A 877     173.218 185.595 213.473  1.00  0.00           C  
ATOM   3486  C   TRP A 877     173.456 185.257 214.908  1.00  0.00           C  
ATOM   3487  O   TRP A 877     172.930 185.908 215.791  1.00  0.00           O  
ATOM   3488  CB  TRP A 877     172.282 184.551 212.861  1.00  0.00           C  
ATOM   3489  CG  TRP A 877     170.939 184.503 213.525  1.00  0.00           C  
ATOM   3490  CD1 TRP A 877     169.794 185.107 213.099  1.00  0.00           C  
ATOM   3491  CD2 TRP A 877     170.598 183.810 214.742  1.00  0.00           C  
ATOM   3492  CE2 TRP A 877     169.241 184.042 214.982  1.00  0.00           C  
ATOM   3493  CE3 TRP A 877     171.320 183.018 215.643  1.00  0.00           C  
ATOM   3494  NE1 TRP A 877     168.766 184.837 213.969  1.00  0.00           N  
ATOM   3495  CZ2 TRP A 877     168.588 183.518 216.077  1.00  0.00           C  
ATOM   3496  CZ3 TRP A 877     170.663 182.488 216.748  1.00  0.00           C  
ATOM   3497  CH2 TRP A 877     169.329 182.732 216.959  1.00  0.00           C  
ATOM   3498  H   TRP A 877     174.578 185.103 211.928  1.00  0.00           H  
ATOM   3499  HA  TRP A 877     172.731 186.568 213.432  1.00  0.00           H  
ATOM   3500 1HB  TRP A 877     172.141 184.772 211.803  1.00  0.00           H  
ATOM   3501 2HB  TRP A 877     172.726 183.558 212.926  1.00  0.00           H  
ATOM   3502  HD1 TRP A 877     169.707 185.714 212.200  1.00  0.00           H  
ATOM   3503  HE1 TRP A 877     167.816 185.168 213.882  1.00  0.00           H  
ATOM   3504  HE3 TRP A 877     172.378 182.826 215.469  1.00  0.00           H  
ATOM   3505  HZ2 TRP A 877     167.529 183.704 216.258  1.00  0.00           H  
ATOM   3506  HZ3 TRP A 877     171.229 181.873 217.448  1.00  0.00           H  
ATOM   3507  HH2 TRP A 877     168.842 182.302 217.835  1.00  0.00           H  
ATOM   3508  N   MET A 878     174.385 184.341 215.143  1.00  0.00           N  
ATOM   3509  CA  MET A 878     174.750 183.942 216.478  1.00  0.00           C  
ATOM   3510  C   MET A 878     175.339 185.052 217.252  1.00  0.00           C  
ATOM   3511  O   MET A 878     175.024 185.215 218.427  1.00  0.00           O  
ATOM   3512  CB  MET A 878     175.728 182.770 216.440  1.00  0.00           C  
ATOM   3513  CG  MET A 878     175.166 181.480 215.861  1.00  0.00           C  
ATOM   3514  SD  MET A 878     173.650 180.925 216.666  1.00  0.00           S  
ATOM   3515  CE  MET A 878     174.175 180.550 218.336  1.00  0.00           C  
ATOM   3516  H   MET A 878     174.877 183.941 214.365  1.00  0.00           H  
ATOM   3517  HA  MET A 878     173.846 183.629 217.002  1.00  0.00           H  
ATOM   3518 1HB  MET A 878     176.603 183.037 215.848  1.00  0.00           H  
ATOM   3519 2HB  MET A 878     176.073 182.556 217.453  1.00  0.00           H  
ATOM   3520 1HG  MET A 878     174.950 181.618 214.802  1.00  0.00           H  
ATOM   3521 2HG  MET A 878     175.910 180.690 215.959  1.00  0.00           H  
ATOM   3522 1HE  MET A 878     173.322 180.200 218.919  1.00  0.00           H  
ATOM   3523 2HE  MET A 878     174.940 179.773 218.313  1.00  0.00           H  
ATOM   3524 3HE  MET A 878     174.581 181.458 218.783  1.00  0.00           H  
ATOM   3525  N   VAL A 879     176.011 185.965 216.571  1.00  0.00           N  
ATOM   3526  CA  VAL A 879     176.515 187.128 217.246  1.00  0.00           C  
ATOM   3527  C   VAL A 879     175.362 188.006 217.666  1.00  0.00           C  
ATOM   3528  O   VAL A 879     175.334 188.481 218.790  1.00  0.00           O  
ATOM   3529  CB  VAL A 879     177.465 187.945 216.350  1.00  0.00           C  
ATOM   3530  CG1 VAL A 879     177.810 189.257 217.039  1.00  0.00           C  
ATOM   3531  CG2 VAL A 879     178.711 187.124 216.055  1.00  0.00           C  
ATOM   3532  H   VAL A 879     176.235 185.803 215.599  1.00  0.00           H  
ATOM   3533  HA  VAL A 879     177.076 186.808 218.125  1.00  0.00           H  
ATOM   3534  HB  VAL A 879     176.969 188.196 215.412  1.00  0.00           H  
ATOM   3535 1HG1 VAL A 879     178.483 189.835 216.404  1.00  0.00           H  
ATOM   3536 2HG1 VAL A 879     176.899 189.828 217.214  1.00  0.00           H  
ATOM   3537 3HG1 VAL A 879     178.299 189.051 217.991  1.00  0.00           H  
ATOM   3538 1HG2 VAL A 879     179.383 187.701 215.420  1.00  0.00           H  
ATOM   3539 2HG2 VAL A 879     179.214 186.879 216.990  1.00  0.00           H  
ATOM   3540 3HG2 VAL A 879     178.436 186.203 215.542  1.00  0.00           H  
ATOM   3541  N   ALA A 880     174.456 188.260 216.749  1.00  0.00           N  
ATOM   3542  CA  ALA A 880     173.338 189.136 217.018  1.00  0.00           C  
ATOM   3543  C   ALA A 880     172.551 188.578 218.206  1.00  0.00           C  
ATOM   3544  O   ALA A 880     172.080 189.324 219.060  1.00  0.00           O  
ATOM   3545  CB  ALA A 880     172.456 189.258 215.791  1.00  0.00           C  
ATOM   3546  H   ALA A 880     174.595 187.905 215.813  1.00  0.00           H  
ATOM   3547  HA  ALA A 880     173.707 190.128 217.272  1.00  0.00           H  
ATOM   3548 1HB  ALA A 880     171.599 189.890 216.022  1.00  0.00           H  
ATOM   3549 2HB  ALA A 880     173.026 189.705 214.977  1.00  0.00           H  
ATOM   3550 3HB  ALA A 880     172.108 188.276 215.491  1.00  0.00           H  
ATOM   3551  N   PHE A 881     172.421 187.255 218.228  1.00  0.00           N  
ATOM   3552  CA  PHE A 881     171.737 186.530 219.289  1.00  0.00           C  
ATOM   3553  C   PHE A 881     172.428 186.753 220.607  1.00  0.00           C  
ATOM   3554  O   PHE A 881     171.781 187.094 221.591  1.00  0.00           O  
ATOM   3555  CB  PHE A 881     171.703 185.041 218.941  1.00  0.00           C  
ATOM   3556  CG  PHE A 881     171.192 184.155 220.042  1.00  0.00           C  
ATOM   3557  CD1 PHE A 881     169.868 184.221 220.452  1.00  0.00           C  
ATOM   3558  CD2 PHE A 881     172.043 183.256 220.663  1.00  0.00           C  
ATOM   3559  CE1 PHE A 881     169.409 183.401 221.465  1.00  0.00           C  
ATOM   3560  CE2 PHE A 881     171.583 182.435 221.675  1.00  0.00           C  
ATOM   3561  CZ  PHE A 881     170.264 182.509 222.076  1.00  0.00           C  
ATOM   3562  H   PHE A 881     172.755 186.729 217.440  1.00  0.00           H  
ATOM   3563  HA  PHE A 881     170.721 186.915 219.378  1.00  0.00           H  
ATOM   3564 1HB  PHE A 881     171.068 184.899 218.068  1.00  0.00           H  
ATOM   3565 2HB  PHE A 881     172.704 184.700 218.682  1.00  0.00           H  
ATOM   3566  HD1 PHE A 881     169.192 184.926 219.967  1.00  0.00           H  
ATOM   3567  HD2 PHE A 881     173.084 183.199 220.346  1.00  0.00           H  
ATOM   3568  HE1 PHE A 881     168.367 183.461 221.780  1.00  0.00           H  
ATOM   3569  HE2 PHE A 881     172.259 181.730 222.159  1.00  0.00           H  
ATOM   3570  HZ  PHE A 881     169.901 181.865 222.875  1.00  0.00           H  
ATOM   3571  N   GLY A 882     173.734 186.563 220.619  1.00  0.00           N  
ATOM   3572  CA  GLY A 882     174.548 186.771 221.792  1.00  0.00           C  
ATOM   3573  C   GLY A 882     174.403 188.163 222.329  1.00  0.00           C  
ATOM   3574  O   GLY A 882     174.142 188.349 223.514  1.00  0.00           O  
ATOM   3575  H   GLY A 882     174.190 186.295 219.767  1.00  0.00           H  
ATOM   3576 1HA  GLY A 882     174.264 186.053 222.562  1.00  0.00           H  
ATOM   3577 2HA  GLY A 882     175.590 186.582 221.536  1.00  0.00           H  
ATOM   3578  N   VAL A 883     174.339 189.130 221.431  1.00  0.00           N  
ATOM   3579  CA  VAL A 883     174.098 190.499 221.826  1.00  0.00           C  
ATOM   3580  C   VAL A 883     172.795 190.598 222.516  1.00  0.00           C  
ATOM   3581  O   VAL A 883     172.713 191.192 223.589  1.00  0.00           O  
ATOM   3582  CB  VAL A 883     174.097 191.439 220.605  1.00  0.00           C  
ATOM   3583  CG1 VAL A 883     173.586 192.817 220.997  1.00  0.00           C  
ATOM   3584  CG2 VAL A 883     175.504 191.518 220.032  1.00  0.00           C  
ATOM   3585  H   VAL A 883     174.543 188.923 220.468  1.00  0.00           H  
ATOM   3586  HA  VAL A 883     174.901 190.818 222.491  1.00  0.00           H  
ATOM   3587  HB  VAL A 883     173.418 191.056 219.844  1.00  0.00           H  
ATOM   3588 1HG1 VAL A 883     173.592 193.469 220.124  1.00  0.00           H  
ATOM   3589 2HG1 VAL A 883     172.569 192.733 221.380  1.00  0.00           H  
ATOM   3590 3HG1 VAL A 883     174.230 193.240 221.768  1.00  0.00           H  
ATOM   3591 1HG2 VAL A 883     175.506 192.182 219.168  1.00  0.00           H  
ATOM   3592 2HG2 VAL A 883     176.183 191.905 220.792  1.00  0.00           H  
ATOM   3593 3HG2 VAL A 883     175.840 190.528 219.723  1.00  0.00           H  
ATOM   3594  N   ALA A 884     171.775 190.006 221.932  1.00  0.00           N  
ATOM   3595  CA  ALA A 884     170.458 190.057 222.483  1.00  0.00           C  
ATOM   3596  C   ALA A 884     170.414 189.411 223.826  1.00  0.00           C  
ATOM   3597  O   ALA A 884     169.686 189.852 224.694  1.00  0.00           O  
ATOM   3598  CB  ALA A 884     169.484 189.405 221.540  1.00  0.00           C  
ATOM   3599  H   ALA A 884     171.899 189.609 221.012  1.00  0.00           H  
ATOM   3600  HA  ALA A 884     170.182 191.103 222.613  1.00  0.00           H  
ATOM   3601 1HB  ALA A 884     168.483 189.464 221.960  1.00  0.00           H  
ATOM   3602 2HB  ALA A 884     169.509 189.922 220.581  1.00  0.00           H  
ATOM   3603 3HB  ALA A 884     169.751 188.361 221.392  1.00  0.00           H  
ATOM   3604  N   ARG A 885     171.203 188.369 224.024  1.00  0.00           N  
ATOM   3605  CA  ARG A 885     171.197 187.687 225.305  1.00  0.00           C  
ATOM   3606  C   ARG A 885     171.568 188.637 226.419  1.00  0.00           C  
ATOM   3607  O   ARG A 885     170.815 188.796 227.377  1.00  0.00           O  
ATOM   3608  CB  ARG A 885     172.159 186.509 225.336  1.00  0.00           C  
ATOM   3609  CG  ARG A 885     171.733 185.312 224.500  1.00  0.00           C  
ATOM   3610  CD  ARG A 885     172.664 184.170 224.685  1.00  0.00           C  
ATOM   3611  NE  ARG A 885     172.680 183.755 226.079  1.00  0.00           N  
ATOM   3612  CZ  ARG A 885     171.734 183.012 226.684  1.00  0.00           C  
ATOM   3613  NH1 ARG A 885     170.674 182.584 226.034  1.00  0.00           N1+
ATOM   3614  NH2 ARG A 885     171.924 182.735 227.963  1.00  0.00           N  
ATOM   3615  H   ARG A 885     171.739 187.994 223.262  1.00  0.00           H  
ATOM   3616  HA  ARG A 885     170.192 187.318 225.493  1.00  0.00           H  
ATOM   3617 1HB  ARG A 885     173.141 186.818 224.981  1.00  0.00           H  
ATOM   3618 2HB  ARG A 885     172.280 186.167 226.364  1.00  0.00           H  
ATOM   3619 1HG  ARG A 885     170.733 184.998 224.797  1.00  0.00           H  
ATOM   3620 2HG  ARG A 885     171.725 185.580 223.442  1.00  0.00           H  
ATOM   3621 1HD  ARG A 885     172.352 183.323 224.075  1.00  0.00           H  
ATOM   3622 2HD  ARG A 885     173.670 184.467 224.391  1.00  0.00           H  
ATOM   3623  HE  ARG A 885     173.455 184.034 226.666  1.00  0.00           H  
ATOM   3624 1HH1 ARG A 885     170.556 182.812 225.057  1.00  0.00           H  
ATOM   3625 2HH1 ARG A 885     169.977 182.028 226.508  1.00  0.00           H  
ATOM   3626 1HH2 ARG A 885     172.763 183.100 228.393  1.00  0.00           H  
ATOM   3627 2HH2 ARG A 885     171.248 182.182 228.468  1.00  0.00           H  
ATOM   3628  N   GLN A 886     172.541 189.497 226.179  1.00  0.00           N  
ATOM   3629  CA  GLN A 886     172.805 190.564 227.116  1.00  0.00           C  
ATOM   3630  C   GLN A 886     171.868 191.751 227.026  1.00  0.00           C  
ATOM   3631  O   GLN A 886     171.595 192.403 228.028  1.00  0.00           O  
ATOM   3632  CB  GLN A 886     174.233 191.092 226.955  1.00  0.00           C  
ATOM   3633  CG  GLN A 886     175.281 190.215 227.618  1.00  0.00           C  
ATOM   3634  CD  GLN A 886     175.099 190.299 229.121  1.00  0.00           C  
ATOM   3635  NE2 GLN A 886     175.902 189.547 229.866  1.00  0.00           N  
ATOM   3636  OE1 GLN A 886     174.240 191.036 229.613  1.00  0.00           O  
ATOM   3637  H   GLN A 886     173.074 189.411 225.333  1.00  0.00           H  
ATOM   3638  HA  GLN A 886     172.691 190.157 228.120  1.00  0.00           H  
ATOM   3639 1HB  GLN A 886     174.475 191.174 225.895  1.00  0.00           H  
ATOM   3640 2HB  GLN A 886     174.303 192.092 227.383  1.00  0.00           H  
ATOM   3641 1HG  GLN A 886     175.147 189.187 227.279  1.00  0.00           H  
ATOM   3642 2HG  GLN A 886     176.276 190.565 227.345  1.00  0.00           H  
ATOM   3643 1HE2 GLN A 886     175.817 189.571 230.863  1.00  0.00           H  
ATOM   3644 2HE2 GLN A 886     176.594 188.955 229.452  1.00  0.00           H  
ATOM   3645  N   GLY A 887     171.410 192.058 225.821  1.00  0.00           N  
ATOM   3646  CA  GLY A 887     170.569 193.212 225.612  1.00  0.00           C  
ATOM   3647  C   GLY A 887     169.143 192.926 226.138  1.00  0.00           C  
ATOM   3648  O   GLY A 887     168.669 193.510 227.113  1.00  0.00           O  
ATOM   3649  H   GLY A 887     171.719 191.532 225.020  1.00  0.00           H  
ATOM   3650 1HA  GLY A 887     170.988 194.074 226.120  1.00  0.00           H  
ATOM   3651 2HA  GLY A 887     170.550 193.439 224.548  1.00  0.00           H  
ATOM   3652  N   ILE A 888     168.465 191.960 225.482  1.00  0.00           N  
ATOM   3653  CA  ILE A 888     167.087 191.626 225.880  1.00  0.00           C  
ATOM   3654  C   ILE A 888     167.101 191.166 227.263  1.00  0.00           C  
ATOM   3655  O   ILE A 888     166.202 191.505 228.028  1.00  0.00           O  
ATOM   3656  CB  ILE A 888     166.433 190.533 225.016  1.00  0.00           C  
ATOM   3657  CG1 ILE A 888     166.225 191.032 223.583  1.00  0.00           C  
ATOM   3658  CG2 ILE A 888     165.110 190.098 225.628  1.00  0.00           C  
ATOM   3659  CD1 ILE A 888     165.781 189.963 222.612  1.00  0.00           C  
ATOM   3660  H   ILE A 888     168.854 191.548 224.659  1.00  0.00           H  
ATOM   3661  HA  ILE A 888     166.471 192.521 225.804  1.00  0.00           H  
ATOM   3662  HB  ILE A 888     167.097 189.672 224.955  1.00  0.00           H  
ATOM   3663 1HG1 ILE A 888     165.475 191.823 223.591  1.00  0.00           H  
ATOM   3664 2HG1 ILE A 888     167.168 191.455 223.236  1.00  0.00           H  
ATOM   3665 1HG2 ILE A 888     164.659 189.326 225.006  1.00  0.00           H  
ATOM   3666 2HG2 ILE A 888     165.276 189.701 226.629  1.00  0.00           H  
ATOM   3667 3HG2 ILE A 888     164.438 190.954 225.690  1.00  0.00           H  
ATOM   3668 1HD1 ILE A 888     165.659 190.404 221.622  1.00  0.00           H  
ATOM   3669 2HD1 ILE A 888     166.531 189.172 222.566  1.00  0.00           H  
ATOM   3670 3HD1 ILE A 888     164.833 189.542 222.942  1.00  0.00           H  
ATOM   3671  N   LEU A 889     168.097 190.414 227.615  1.00  0.00           N  
ATOM   3672  CA  LEU A 889     168.161 189.892 228.909  1.00  0.00           C  
ATOM   3673  C   LEU A 889     169.390 190.201 229.650  1.00  0.00           C  
ATOM   3674  O   LEU A 889     170.246 189.350 229.784  1.00  0.00           O  
ATOM   3675  CB  LEU A 889     168.002 188.369 228.814  1.00  0.00           C  
ATOM   3676  CG  LEU A 889     166.748 187.860 228.091  1.00  0.00           C  
ATOM   3677  CD1 LEU A 889     166.876 186.352 227.924  1.00  0.00           C  
ATOM   3678  CD2 LEU A 889     165.484 188.214 228.860  1.00  0.00           C  
ATOM   3679  H   LEU A 889     168.799 190.180 226.927  1.00  0.00           H  
ATOM   3680  HA  LEU A 889     167.321 190.291 229.475  1.00  0.00           H  
ATOM   3681 1HB  LEU A 889     168.861 187.949 228.294  1.00  0.00           H  
ATOM   3682 2HB  LEU A 889     167.987 187.968 229.828  1.00  0.00           H  
ATOM   3683  HG  LEU A 889     166.689 188.313 227.101  1.00  0.00           H  
ATOM   3684 1HD1 LEU A 889     165.992 185.974 227.411  1.00  0.00           H  
ATOM   3685 2HD1 LEU A 889     167.765 186.124 227.336  1.00  0.00           H  
ATOM   3686 3HD1 LEU A 889     166.959 185.885 228.905  1.00  0.00           H  
ATOM   3687 1HD2 LEU A 889     164.618 187.838 228.316  1.00  0.00           H  
ATOM   3688 2HD2 LEU A 889     165.494 187.772 229.856  1.00  0.00           H  
ATOM   3689 3HD2 LEU A 889     165.412 189.298 228.961  1.00  0.00           H  
ATOM   3690  N   ARG A 890     169.568 191.409 230.105  1.00  0.00           N  
ATOM   3691  CA  ARG A 890     170.737 191.735 230.860  1.00  0.00           C  
ATOM   3692  C   ARG A 890     171.046 190.627 231.815  1.00  0.00           C  
ATOM   3693  O   ARG A 890     170.212 190.312 232.663  1.00  0.00           O  
ATOM   3694  CB  ARG A 890     170.545 193.033 231.630  1.00  0.00           C  
ATOM   3695  CG  ARG A 890     171.748 193.407 232.481  1.00  0.00           C  
ATOM   3696  CD  ARG A 890     171.498 194.586 233.349  1.00  0.00           C  
ATOM   3697  NE  ARG A 890     170.295 194.409 234.147  1.00  0.00           N  
ATOM   3698  CZ  ARG A 890     170.163 193.619 235.230  1.00  0.00           C  
ATOM   3699  NH1 ARG A 890     171.158 192.896 235.694  1.00  0.00           N1+
ATOM   3700  NH2 ARG A 890     168.969 193.617 235.798  1.00  0.00           N  
ATOM   3701  H   ARG A 890     168.886 192.127 229.934  1.00  0.00           H  
ATOM   3702  HA  ARG A 890     171.585 191.870 230.188  1.00  0.00           H  
ATOM   3703 1HB  ARG A 890     170.349 193.848 230.935  1.00  0.00           H  
ATOM   3704 2HB  ARG A 890     169.675 192.948 232.282  1.00  0.00           H  
ATOM   3705 1HG  ARG A 890     172.008 192.567 233.126  1.00  0.00           H  
ATOM   3706 2HG  ARG A 890     172.588 193.644 231.827  1.00  0.00           H  
ATOM   3707 1HD  ARG A 890     172.342 194.729 234.022  1.00  0.00           H  
ATOM   3708 2HD  ARG A 890     171.374 195.474 232.730  1.00  0.00           H  
ATOM   3709  HE  ARG A 890     169.457 194.914 233.891  1.00  0.00           H  
ATOM   3710 1HH1 ARG A 890     172.058 192.922 235.235  1.00  0.00           H  
ATOM   3711 2HH1 ARG A 890     171.024 192.315 236.508  1.00  0.00           H  
ATOM   3712 1HH2 ARG A 890     168.264 194.203 235.374  1.00  0.00           H  
ATOM   3713 2HH2 ARG A 890     168.761 193.061 236.614  1.00  0.00           H  
ATOM   3714  N   GLN A 891     172.221 190.045 231.683  1.00  0.00           N  
ATOM   3715  CA  GLN A 891     172.526 188.846 232.410  1.00  0.00           C  
ATOM   3716  C   GLN A 891     173.108 189.110 233.775  1.00  0.00           C  
ATOM   3717  O   GLN A 891     173.272 190.258 234.188  1.00  0.00           O  
ATOM   3718  CB  GLN A 891     173.490 187.969 231.607  1.00  0.00           C  
ATOM   3719  CG  GLN A 891     172.995 187.522 230.243  1.00  0.00           C  
ATOM   3720  CD  GLN A 891     171.871 186.506 230.318  1.00  0.00           C  
ATOM   3721  NE2 GLN A 891     170.780 186.735 229.596  1.00  0.00           N  
ATOM   3722  OE1 GLN A 891     171.994 185.509 231.035  1.00  0.00           O  
ATOM   3723  H   GLN A 891     172.893 190.404 231.021  1.00  0.00           H  
ATOM   3724  HA  GLN A 891     171.602 188.298 232.562  1.00  0.00           H  
ATOM   3725 1HB  GLN A 891     174.412 188.533 231.468  1.00  0.00           H  
ATOM   3726 2HB  GLN A 891     173.730 187.064 232.166  1.00  0.00           H  
ATOM   3727 1HG  GLN A 891     172.625 188.393 229.702  1.00  0.00           H  
ATOM   3728 2HG  GLN A 891     173.824 187.067 229.701  1.00  0.00           H  
ATOM   3729 1HE2 GLN A 891     170.020 186.084 229.623  1.00  0.00           H  
ATOM   3730 2HE2 GLN A 891     170.709 187.552 229.024  1.00  0.00           H  
ATOM   3731  N   ASN A 892     173.438 188.040 234.464  1.00  0.00           N  
ATOM   3732  CA  ASN A 892     173.914 188.073 235.844  1.00  0.00           C  
ATOM   3733  C   ASN A 892     175.259 188.797 236.033  1.00  0.00           C  
ATOM   3734  O   ASN A 892     175.281 189.968 236.412  1.00  0.00           O  
ATOM   3735  CB  ASN A 892     173.999 186.651 236.367  1.00  0.00           C  
ATOM   3736  CG  ASN A 892     174.243 186.574 237.849  1.00  0.00           C  
ATOM   3737  ND2 ASN A 892     173.255 186.170 238.607  1.00  0.00           N  
ATOM   3738  OD1 ASN A 892     175.349 186.888 238.304  1.00  0.00           O  
ATOM   3739  H   ASN A 892     173.291 187.130 234.034  1.00  0.00           H  
ATOM   3740  HA  ASN A 892     173.189 188.621 236.446  1.00  0.00           H  
ATOM   3741 1HB  ASN A 892     173.064 186.140 236.135  1.00  0.00           H  
ATOM   3742 2HB  ASN A 892     174.804 186.113 235.865  1.00  0.00           H  
ATOM   3743 1HD2 ASN A 892     173.391 186.109 239.597  1.00  0.00           H  
ATOM   3744 2HD2 ASN A 892     172.365 185.918 238.228  1.00  0.00           H  
ATOM   3745  N   GLU A 893     176.383 188.100 235.819  1.00  0.00           N  
ATOM   3746  CA  GLU A 893     177.704 188.689 236.106  1.00  0.00           C  
ATOM   3747  C   GLU A 893     178.177 189.777 235.141  1.00  0.00           C  
ATOM   3748  O   GLU A 893     179.078 189.527 234.340  1.00  0.00           O  
ATOM   3749  CB  GLU A 893     178.774 187.596 236.127  1.00  0.00           C  
ATOM   3750  CG  GLU A 893     180.166 188.111 236.465  1.00  0.00           C  
ATOM   3751  CD  GLU A 893     181.251 187.081 236.311  1.00  0.00           C  
ATOM   3752  OE1 GLU A 893     180.966 185.998 235.861  1.00  0.00           O  
ATOM   3753  OE2 GLU A 893     182.370 187.388 236.649  1.00  0.00           O1-
ATOM   3754  H   GLU A 893     176.333 187.148 235.487  1.00  0.00           H  
ATOM   3755  HA  GLU A 893     177.645 189.162 237.088  1.00  0.00           H  
ATOM   3756 1HB  GLU A 893     178.505 186.836 236.860  1.00  0.00           H  
ATOM   3757 2HB  GLU A 893     178.819 187.108 235.154  1.00  0.00           H  
ATOM   3758 1HG  GLU A 893     180.397 188.953 235.812  1.00  0.00           H  
ATOM   3759 2HG  GLU A 893     180.167 188.470 237.493  1.00  0.00           H  
ATOM   3760  N   GLN A 894     177.612 190.976 235.217  1.00  0.00           N  
ATOM   3761  CA  GLN A 894     178.000 192.054 234.307  1.00  0.00           C  
ATOM   3762  C   GLN A 894     179.494 192.370 234.443  1.00  0.00           C  
ATOM   3763  O   GLN A 894     179.896 193.267 235.183  1.00  0.00           O  
ATOM   3764  CB  GLN A 894     177.174 193.315 234.575  1.00  0.00           C  
ATOM   3765  CG  GLN A 894     175.703 193.138 234.241  1.00  0.00           C  
ATOM   3766  CD  GLN A 894     175.503 192.895 232.757  1.00  0.00           C  
ATOM   3767  NE2 GLN A 894     174.667 191.926 232.403  1.00  0.00           N  
ATOM   3768  OE1 GLN A 894     176.105 193.583 231.928  1.00  0.00           O  
ATOM   3769  H   GLN A 894     176.784 191.071 235.783  1.00  0.00           H  
ATOM   3770  HA  GLN A 894     177.836 191.721 233.282  1.00  0.00           H  
ATOM   3771 1HB  GLN A 894     177.261 193.593 235.625  1.00  0.00           H  
ATOM   3772 2HB  GLN A 894     177.567 194.143 233.986  1.00  0.00           H  
ATOM   3773 1HG  GLN A 894     175.313 192.283 234.793  1.00  0.00           H  
ATOM   3774 2HG  GLN A 894     175.162 194.041 234.525  1.00  0.00           H  
ATOM   3775 1HE2 GLN A 894     174.498 191.723 231.438  1.00  0.00           H  
ATOM   3776 2HE2 GLN A 894     174.195 191.387 233.102  1.00  0.00           H  
ATOM   3777  N   ARG A 895     180.291 191.652 233.659  1.00  0.00           N  
ATOM   3778  CA  ARG A 895     181.747 191.742 233.583  1.00  0.00           C  
ATOM   3779  C   ARG A 895     182.189 191.661 232.132  1.00  0.00           C  
ATOM   3780  O   ARG A 895     181.531 191.005 231.349  1.00  0.00           O  
ATOM   3781  CB  ARG A 895     182.362 190.614 234.397  1.00  0.00           C  
ATOM   3782  CG  ARG A 895     183.880 190.528 234.421  1.00  0.00           C  
ATOM   3783  CD  ARG A 895     184.285 189.361 235.245  1.00  0.00           C  
ATOM   3784  NE  ARG A 895     185.726 189.188 235.333  1.00  0.00           N  
ATOM   3785  CZ  ARG A 895     186.312 188.154 235.967  1.00  0.00           C  
ATOM   3786  NH1 ARG A 895     185.569 187.237 236.546  1.00  0.00           N1+
ATOM   3787  NH2 ARG A 895     187.630 188.063 236.005  1.00  0.00           N  
ATOM   3788  H   ARG A 895     179.831 191.005 233.034  1.00  0.00           H  
ATOM   3789  HA  ARG A 895     182.068 192.688 234.020  1.00  0.00           H  
ATOM   3790 1HB  ARG A 895     182.037 190.703 235.433  1.00  0.00           H  
ATOM   3791 2HB  ARG A 895     182.002 189.657 234.019  1.00  0.00           H  
ATOM   3792 1HG  ARG A 895     184.262 190.406 233.407  1.00  0.00           H  
ATOM   3793 2HG  ARG A 895     184.294 191.440 234.850  1.00  0.00           H  
ATOM   3794 1HD  ARG A 895     183.905 189.490 236.258  1.00  0.00           H  
ATOM   3795 2HD  ARG A 895     183.869 188.454 234.808  1.00  0.00           H  
ATOM   3796  HE  ARG A 895     186.319 189.880 234.895  1.00  0.00           H  
ATOM   3797 1HH1 ARG A 895     184.561 187.302 236.519  1.00  0.00           H  
ATOM   3798 2HH1 ARG A 895     186.008 186.461 237.021  1.00  0.00           H  
ATOM   3799 1HH2 ARG A 895     188.198 188.770 235.559  1.00  0.00           H  
ATOM   3800 2HH2 ARG A 895     188.069 187.288 236.480  1.00  0.00           H  
ATOM   3801  N   TRP A 896     183.275 192.333 231.759  1.00  0.00           N  
ATOM   3802  CA  TRP A 896     183.681 192.309 230.347  1.00  0.00           C  
ATOM   3803  C   TRP A 896     184.027 190.922 229.845  1.00  0.00           C  
ATOM   3804  O   TRP A 896     183.553 190.546 228.777  1.00  0.00           O  
ATOM   3805  CB  TRP A 896     184.898 193.211 230.134  1.00  0.00           C  
ATOM   3806  CG  TRP A 896     184.484 194.652 230.124  1.00  0.00           C  
ATOM   3807  CD1 TRP A 896     184.790 195.610 231.043  1.00  0.00           C  
ATOM   3808  CD2 TRP A 896     183.671 195.297 229.122  1.00  0.00           C  
ATOM   3809  CE2 TRP A 896     183.534 196.634 229.506  1.00  0.00           C  
ATOM   3810  CE3 TRP A 896     183.057 194.855 227.944  1.00  0.00           C  
ATOM   3811  NE1 TRP A 896     184.222 196.807 230.681  1.00  0.00           N  
ATOM   3812  CZ2 TRP A 896     182.804 197.541 228.755  1.00  0.00           C  
ATOM   3813  CZ3 TRP A 896     182.325 195.765 227.189  1.00  0.00           C  
ATOM   3814  CH2 TRP A 896     182.204 197.073 227.586  1.00  0.00           C  
ATOM   3815  H   TRP A 896     183.796 192.875 232.434  1.00  0.00           H  
ATOM   3816  HA  TRP A 896     182.846 192.666 229.745  1.00  0.00           H  
ATOM   3817 1HB  TRP A 896     185.629 193.043 230.925  1.00  0.00           H  
ATOM   3818 2HB  TRP A 896     185.386 192.964 229.191  1.00  0.00           H  
ATOM   3819  HD1 TRP A 896     185.395 195.450 231.933  1.00  0.00           H  
ATOM   3820  HE1 TRP A 896     184.296 197.673 231.194  1.00  0.00           H  
ATOM   3821  HE3 TRP A 896     183.154 193.817 227.625  1.00  0.00           H  
ATOM   3822  HZ2 TRP A 896     182.695 198.584 229.052  1.00  0.00           H  
ATOM   3823  HZ3 TRP A 896     181.849 195.413 226.274  1.00  0.00           H  
ATOM   3824  HH2 TRP A 896     181.624 197.760 226.971  1.00  0.00           H  
ATOM   3825  N   ARG A 897     184.690 190.104 230.646  1.00  0.00           N  
ATOM   3826  CA  ARG A 897     184.926 188.731 230.236  1.00  0.00           C  
ATOM   3827  C   ARG A 897     183.610 187.992 230.116  1.00  0.00           C  
ATOM   3828  O   ARG A 897     183.406 187.231 229.169  1.00  0.00           O  
ATOM   3829  CB  ARG A 897     185.821 187.985 231.215  1.00  0.00           C  
ATOM   3830  CG  ARG A 897     187.295 188.350 231.140  1.00  0.00           C  
ATOM   3831  CD  ARG A 897     187.925 187.808 229.909  1.00  0.00           C  
ATOM   3832  NE  ARG A 897     188.035 186.358 229.899  1.00  0.00           N  
ATOM   3833  CZ  ARG A 897     189.099 185.670 230.358  1.00  0.00           C  
ATOM   3834  NH1 ARG A 897     190.113 186.347 230.850  1.00  0.00           N1+
ATOM   3835  NH2 ARG A 897     189.154 184.350 230.329  1.00  0.00           N  
ATOM   3836  H   ARG A 897     185.024 190.430 231.542  1.00  0.00           H  
ATOM   3837  HA  ARG A 897     185.432 188.736 229.270  1.00  0.00           H  
ATOM   3838 1HB  ARG A 897     185.485 188.179 232.233  1.00  0.00           H  
ATOM   3839 2HB  ARG A 897     185.735 186.914 231.037  1.00  0.00           H  
ATOM   3840 1HG  ARG A 897     187.404 189.435 231.134  1.00  0.00           H  
ATOM   3841 2HG  ARG A 897     187.817 187.939 232.005  1.00  0.00           H  
ATOM   3842 1HD  ARG A 897     187.328 188.098 229.045  1.00  0.00           H  
ATOM   3843 2HD  ARG A 897     188.932 188.214 229.815  1.00  0.00           H  
ATOM   3844  HE  ARG A 897     187.258 185.832 229.522  1.00  0.00           H  
ATOM   3845 1HH1 ARG A 897     190.082 187.356 230.878  1.00  0.00           H  
ATOM   3846 2HH1 ARG A 897     190.923 185.857 231.201  1.00  0.00           H  
ATOM   3847 1HH2 ARG A 897     188.385 183.812 229.954  1.00  0.00           H  
ATOM   3848 2HH2 ARG A 897     189.969 183.871 230.682  1.00  0.00           H  
ATOM   3849  N   TRP A 898     182.704 188.263 231.053  1.00  0.00           N  
ATOM   3850  CA  TRP A 898     181.381 187.678 231.016  1.00  0.00           C  
ATOM   3851  C   TRP A 898     180.652 188.058 229.738  1.00  0.00           C  
ATOM   3852  O   TRP A 898     180.004 187.212 229.125  1.00  0.00           O  
ATOM   3853  CB  TRP A 898     180.543 188.119 232.217  1.00  0.00           C  
ATOM   3854  CG  TRP A 898     179.163 187.537 232.187  1.00  0.00           C  
ATOM   3855  CD1 TRP A 898     178.026 188.196 231.826  1.00  0.00           C  
ATOM   3856  CD2 TRP A 898     178.762 186.192 232.524  1.00  0.00           C  
ATOM   3857  CE2 TRP A 898     177.379 186.122 232.342  1.00  0.00           C  
ATOM   3858  CE3 TRP A 898     179.455 185.056 232.960  1.00  0.00           C  
ATOM   3859  NE1 TRP A 898     176.946 187.353 231.917  1.00  0.00           N  
ATOM   3860  CZ2 TRP A 898     176.667 184.965 232.579  1.00  0.00           C  
ATOM   3861  CZ3 TRP A 898     178.738 183.889 233.198  1.00  0.00           C  
ATOM   3862  CH2 TRP A 898     177.379 183.847 233.012  1.00  0.00           C  
ATOM   3863  H   TRP A 898     182.949 188.885 231.809  1.00  0.00           H  
ATOM   3864  HA  TRP A 898     181.471 186.593 231.057  1.00  0.00           H  
ATOM   3865 1HB  TRP A 898     181.038 187.814 233.139  1.00  0.00           H  
ATOM   3866 2HB  TRP A 898     180.459 189.206 232.248  1.00  0.00           H  
ATOM   3867  HD1 TRP A 898     177.985 189.238 231.512  1.00  0.00           H  
ATOM   3868  HE1 TRP A 898     175.988 187.596 231.708  1.00  0.00           H  
ATOM   3869  HE3 TRP A 898     180.534 185.084 233.106  1.00  0.00           H  
ATOM   3870  HZ2 TRP A 898     175.587 184.919 232.435  1.00  0.00           H  
ATOM   3871  HZ3 TRP A 898     179.282 183.008 233.538  1.00  0.00           H  
ATOM   3872  HH2 TRP A 898     176.846 182.916 233.207  1.00  0.00           H  
ATOM   3873  N   ILE A 899     180.777 189.316 229.336  1.00  0.00           N  
ATOM   3874  CA  ILE A 899     180.133 189.835 228.140  1.00  0.00           C  
ATOM   3875  C   ILE A 899     180.684 189.168 226.930  1.00  0.00           C  
ATOM   3876  O   ILE A 899     179.947 188.803 226.019  1.00  0.00           O  
ATOM   3877  CB  ILE A 899     180.340 191.356 228.026  1.00  0.00           C  
ATOM   3878  CG1 ILE A 899     179.544 192.061 229.127  1.00  0.00           C  
ATOM   3879  CG2 ILE A 899     179.924 191.842 226.646  1.00  0.00           C  
ATOM   3880  CD1 ILE A 899     179.907 193.517 229.311  1.00  0.00           C  
ATOM   3881  H   ILE A 899     181.207 189.972 229.958  1.00  0.00           H  
ATOM   3882  HA  ILE A 899     179.066 189.640 228.204  1.00  0.00           H  
ATOM   3883  HB  ILE A 899     181.391 191.597 228.183  1.00  0.00           H  
ATOM   3884 1HG1 ILE A 899     178.483 191.995 228.890  1.00  0.00           H  
ATOM   3885 2HG1 ILE A 899     179.708 191.547 230.074  1.00  0.00           H  
ATOM   3886 1HG2 ILE A 899     180.075 192.919 226.578  1.00  0.00           H  
ATOM   3887 2HG2 ILE A 899     180.526 191.343 225.887  1.00  0.00           H  
ATOM   3888 3HG2 ILE A 899     178.871 191.612 226.482  1.00  0.00           H  
ATOM   3889 1HD1 ILE A 899     179.299 193.945 230.110  1.00  0.00           H  
ATOM   3890 2HD1 ILE A 899     180.961 193.603 229.574  1.00  0.00           H  
ATOM   3891 3HD1 ILE A 899     179.720 194.058 228.385  1.00  0.00           H  
ATOM   3892  N   PHE A 900     181.984 189.002 226.915  1.00  0.00           N  
ATOM   3893  CA  PHE A 900     182.640 188.373 225.798  1.00  0.00           C  
ATOM   3894  C   PHE A 900     182.143 186.926 225.657  1.00  0.00           C  
ATOM   3895  O   PHE A 900     181.903 186.449 224.558  1.00  0.00           O  
ATOM   3896  CB  PHE A 900     184.154 188.402 226.014  1.00  0.00           C  
ATOM   3897  CG  PHE A 900     184.678 189.805 226.128  1.00  0.00           C  
ATOM   3898  CD1 PHE A 900     183.950 190.866 225.610  1.00  0.00           C  
ATOM   3899  CD2 PHE A 900     185.891 190.067 226.748  1.00  0.00           C  
ATOM   3900  CE1 PHE A 900     184.427 192.160 225.711  1.00  0.00           C  
ATOM   3901  CE2 PHE A 900     186.367 191.359 226.851  1.00  0.00           C  
ATOM   3902  CZ  PHE A 900     185.633 192.406 226.331  1.00  0.00           C  
ATOM   3903  H   PHE A 900     182.537 189.318 227.697  1.00  0.00           H  
ATOM   3904  HA  PHE A 900     182.383 188.912 224.886  1.00  0.00           H  
ATOM   3905 1HB  PHE A 900     184.412 187.855 226.920  1.00  0.00           H  
ATOM   3906 2HB  PHE A 900     184.656 187.903 225.186  1.00  0.00           H  
ATOM   3907  HD1 PHE A 900     182.995 190.672 225.121  1.00  0.00           H  
ATOM   3908  HD2 PHE A 900     186.470 189.238 227.158  1.00  0.00           H  
ATOM   3909  HE1 PHE A 900     183.847 192.986 225.301  1.00  0.00           H  
ATOM   3910  HE2 PHE A 900     187.321 191.553 227.341  1.00  0.00           H  
ATOM   3911  HZ  PHE A 900     186.008 193.426 226.409  1.00  0.00           H  
ATOM   3912  N   ARG A 901     181.968 186.240 226.782  1.00  0.00           N  
ATOM   3913  CA  ARG A 901     181.492 184.868 226.699  1.00  0.00           C  
ATOM   3914  C   ARG A 901     179.995 184.847 226.593  1.00  0.00           C  
ATOM   3915  O   ARG A 901     179.430 183.905 226.044  1.00  0.00           O  
ATOM   3916  CB  ARG A 901     181.913 184.068 227.923  1.00  0.00           C  
ATOM   3917  CG  ARG A 901     181.291 184.412 229.267  1.00  0.00           C  
ATOM   3918  CD  ARG A 901     181.803 183.468 230.293  1.00  0.00           C  
ATOM   3919  NE  ARG A 901     183.245 183.621 230.412  1.00  0.00           N  
ATOM   3920  CZ  ARG A 901     183.869 184.430 231.290  1.00  0.00           C  
ATOM   3921  NH1 ARG A 901     183.185 185.167 232.137  1.00  0.00           N1+
ATOM   3922  NH2 ARG A 901     185.189 184.485 231.305  1.00  0.00           N  
ATOM   3923  H   ARG A 901     182.228 186.639 227.671  1.00  0.00           H  
ATOM   3924  HA  ARG A 901     181.914 184.406 225.807  1.00  0.00           H  
ATOM   3925 1HB  ARG A 901     181.695 183.014 227.758  1.00  0.00           H  
ATOM   3926 2HB  ARG A 901     182.991 184.169 228.056  1.00  0.00           H  
ATOM   3927 1HG  ARG A 901     181.574 185.435 229.514  1.00  0.00           H  
ATOM   3928 2HG  ARG A 901     180.204 184.330 229.213  1.00  0.00           H  
ATOM   3929 1HD  ARG A 901     181.342 183.673 231.259  1.00  0.00           H  
ATOM   3930 2HD  ARG A 901     181.575 182.442 230.007  1.00  0.00           H  
ATOM   3931  HE  ARG A 901     183.820 183.076 229.784  1.00  0.00           H  
ATOM   3932 1HH1 ARG A 901     182.175 185.131 232.133  1.00  0.00           H  
ATOM   3933 2HH1 ARG A 901     183.667 185.768 232.789  1.00  0.00           H  
ATOM   3934 1HH2 ARG A 901     185.723 183.921 230.657  1.00  0.00           H  
ATOM   3935 2HH2 ARG A 901     185.662 185.089 231.961  1.00  0.00           H  
ATOM   3936  N   SER A 902     179.352 185.939 226.965  1.00  0.00           N  
ATOM   3937  CA  SER A 902     177.918 186.057 226.792  1.00  0.00           C  
ATOM   3938  C   SER A 902     177.545 186.081 225.309  1.00  0.00           C  
ATOM   3939  O   SER A 902     176.529 185.517 224.909  1.00  0.00           O  
ATOM   3940  CB  SER A 902     177.372 187.316 227.435  1.00  0.00           C  
ATOM   3941  OG  SER A 902     177.489 187.285 228.831  1.00  0.00           O  
ATOM   3942  H   SER A 902     179.858 186.716 227.358  1.00  0.00           H  
ATOM   3943  HA  SER A 902     177.450 185.192 227.257  1.00  0.00           H  
ATOM   3944 1HB  SER A 902     177.906 188.186 227.054  1.00  0.00           H  
ATOM   3945 2HB  SER A 902     176.324 187.425 227.160  1.00  0.00           H  
ATOM   3946  HG  SER A 902     177.069 186.467 229.109  1.00  0.00           H  
ATOM   3947  N   VAL A 903     178.422 186.670 224.491  1.00  0.00           N  
ATOM   3948  CA  VAL A 903     178.152 186.723 223.070  1.00  0.00           C  
ATOM   3949  C   VAL A 903     178.848 185.594 222.347  1.00  0.00           C  
ATOM   3950  O   VAL A 903     178.674 185.430 221.142  1.00  0.00           O  
ATOM   3951  CB  VAL A 903     178.620 188.068 222.483  1.00  0.00           C  
ATOM   3952  CG1 VAL A 903     177.911 189.210 223.196  1.00  0.00           C  
ATOM   3953  CG2 VAL A 903     180.130 188.206 222.604  1.00  0.00           C  
ATOM   3954  H   VAL A 903     179.209 187.170 224.880  1.00  0.00           H  
ATOM   3955  HA  VAL A 903     177.075 186.637 222.921  1.00  0.00           H  
ATOM   3956  HB  VAL A 903     178.343 188.120 221.430  1.00  0.00           H  
ATOM   3957 1HG1 VAL A 903     178.245 190.160 222.778  1.00  0.00           H  
ATOM   3958 2HG1 VAL A 903     176.834 189.116 223.063  1.00  0.00           H  
ATOM   3959 3HG1 VAL A 903     178.148 189.179 224.259  1.00  0.00           H  
ATOM   3960 1HG2 VAL A 903     180.444 189.161 222.185  1.00  0.00           H  
ATOM   3961 2HG2 VAL A 903     180.415 188.160 223.656  1.00  0.00           H  
ATOM   3962 3HG2 VAL A 903     180.609 187.393 222.059  1.00  0.00           H  
ATOM   3963  N   ILE A 904     179.617 184.807 223.059  1.00  0.00           N  
ATOM   3964  CA  ILE A 904     180.279 183.666 222.472  1.00  0.00           C  
ATOM   3965  C   ILE A 904     179.805 182.330 223.020  1.00  0.00           C  
ATOM   3966  O   ILE A 904     179.175 181.541 222.312  1.00  0.00           O  
ATOM   3967  CB  ILE A 904     181.807 183.728 222.647  1.00  0.00           C  
ATOM   3968  CG1 ILE A 904     182.384 184.951 221.929  1.00  0.00           C  
ATOM   3969  CG2 ILE A 904     182.459 182.454 222.129  1.00  0.00           C  
ATOM   3970  CD1 ILE A 904     183.839 185.202 222.256  1.00  0.00           C  
ATOM   3971  H   ILE A 904     179.696 184.956 224.054  1.00  0.00           H  
ATOM   3972  HA  ILE A 904     180.055 183.661 221.407  1.00  0.00           H  
ATOM   3973  HB  ILE A 904     182.047 183.842 223.703  1.00  0.00           H  
ATOM   3974 1HG1 ILE A 904     182.284 184.811 220.853  1.00  0.00           H  
ATOM   3975 2HG1 ILE A 904     181.806 185.833 222.205  1.00  0.00           H  
ATOM   3976 1HG2 ILE A 904     183.538 182.522 222.263  1.00  0.00           H  
ATOM   3977 2HG2 ILE A 904     182.086 181.588 222.674  1.00  0.00           H  
ATOM   3978 3HG2 ILE A 904     182.228 182.335 221.071  1.00  0.00           H  
ATOM   3979 1HD1 ILE A 904     184.187 186.082 221.716  1.00  0.00           H  
ATOM   3980 2HD1 ILE A 904     183.949 185.368 223.328  1.00  0.00           H  
ATOM   3981 3HD1 ILE A 904     184.428 184.335 221.959  1.00  0.00           H  
ATOM   3982  N   TYR A 905     180.120 182.068 224.256  1.00  0.00           N  
ATOM   3983  CA  TYR A 905     179.891 180.771 224.826  1.00  0.00           C  
ATOM   3984  C   TYR A 905     178.470 180.541 225.307  1.00  0.00           C  
ATOM   3985  O   TYR A 905     178.052 179.392 225.446  1.00  0.00           O  
ATOM   3986  CB  TYR A 905     180.873 180.562 225.981  1.00  0.00           C  
ATOM   3987  CG  TYR A 905     182.291 180.486 225.459  1.00  0.00           C  
ATOM   3988  CD1 TYR A 905     183.128 181.586 225.578  1.00  0.00           C  
ATOM   3989  CD2 TYR A 905     182.773 179.331 224.861  1.00  0.00           C  
ATOM   3990  CE1 TYR A 905     184.427 181.541 225.109  1.00  0.00           C  
ATOM   3991  CE2 TYR A 905     184.071 179.284 224.392  1.00  0.00           C  
ATOM   3992  CZ  TYR A 905     184.894 180.385 224.516  1.00  0.00           C  
ATOM   3993  OH  TYR A 905     186.189 180.354 224.054  1.00  0.00           O  
ATOM   3994  H   TYR A 905     180.515 182.791 224.833  1.00  0.00           H  
ATOM   3995  HA  TYR A 905     180.052 180.032 224.040  1.00  0.00           H  
ATOM   3996 1HB  TYR A 905     180.789 181.380 226.698  1.00  0.00           H  
ATOM   3997 2HB  TYR A 905     180.633 179.645 226.519  1.00  0.00           H  
ATOM   3998  HD1 TYR A 905     182.763 182.500 226.046  1.00  0.00           H  
ATOM   3999  HD2 TYR A 905     182.126 178.460 224.760  1.00  0.00           H  
ATOM   4000  HE1 TYR A 905     185.076 182.411 225.208  1.00  0.00           H  
ATOM   4001  HE2 TYR A 905     184.446 178.375 223.921  1.00  0.00           H  
ATOM   4002  HH  TYR A 905     186.522 179.455 224.097  1.00  0.00           H  
ATOM   4003  N   GLU A 906     177.739 181.578 225.666  1.00  0.00           N  
ATOM   4004  CA  GLU A 906     176.374 181.298 226.101  1.00  0.00           C  
ATOM   4005  C   GLU A 906     175.581 180.861 224.834  1.00  0.00           C  
ATOM   4006  O   GLU A 906     174.686 180.023 224.921  1.00  0.00           O  
ATOM   4007  CB  GLU A 906     175.698 182.506 226.754  1.00  0.00           C  
ATOM   4008  CG  GLU A 906     176.259 182.880 228.118  1.00  0.00           C  
ATOM   4009  CD  GLU A 906     175.644 184.112 228.722  1.00  0.00           C  
ATOM   4010  OE1 GLU A 906     174.508 184.431 228.467  1.00  0.00           O  
ATOM   4011  OE2 GLU A 906     176.351 184.748 229.468  1.00  0.00           O1-
ATOM   4012  H   GLU A 906     178.151 182.499 225.767  1.00  0.00           H  
ATOM   4013  HA  GLU A 906     176.382 180.471 226.809  1.00  0.00           H  
ATOM   4014 1HB  GLU A 906     175.777 183.396 226.129  1.00  0.00           H  
ATOM   4015 2HB  GLU A 906     174.635 182.290 226.866  1.00  0.00           H  
ATOM   4016 1HG  GLU A 906     176.098 182.047 228.801  1.00  0.00           H  
ATOM   4017 2HG  GLU A 906     177.333 183.038 228.021  1.00  0.00           H  
ATOM   4018  N   PRO A 907     175.906 181.413 223.648  1.00  0.00           N  
ATOM   4019  CA  PRO A 907     175.431 180.918 222.357  1.00  0.00           C  
ATOM   4020  C   PRO A 907     175.938 179.537 222.099  1.00  0.00           C  
ATOM   4021  O   PRO A 907     175.186 178.692 221.606  1.00  0.00           O  
ATOM   4022  CB  PRO A 907     176.021 181.923 221.363  1.00  0.00           C  
ATOM   4023  CG  PRO A 907     175.962 183.211 222.111  1.00  0.00           C  
ATOM   4024  CD  PRO A 907     176.235 182.847 223.547  1.00  0.00           C  
ATOM   4025  HA  PRO A 907     174.332 180.963 222.328  1.00  0.00           H  
ATOM   4026 1HB  PRO A 907     177.044 181.627 221.086  1.00  0.00           H  
ATOM   4027 2HB  PRO A 907     175.435 181.935 220.432  1.00  0.00           H  
ATOM   4028 1HG  PRO A 907     176.706 183.912 221.708  1.00  0.00           H  
ATOM   4029 2HG  PRO A 907     174.975 183.679 221.981  1.00  0.00           H  
ATOM   4030 1HD  PRO A 907     177.310 182.992 223.732  1.00  0.00           H  
ATOM   4031 2HD  PRO A 907     175.620 183.481 224.202  1.00  0.00           H  
ATOM   4032  N   TYR A 908     177.174 179.244 222.533  1.00  0.00           N  
ATOM   4033  CA  TYR A 908     177.730 177.918 222.387  1.00  0.00           C  
ATOM   4034  C   TYR A 908     176.880 176.912 223.143  1.00  0.00           C  
ATOM   4035  O   TYR A 908     176.739 175.777 222.697  1.00  0.00           O  
ATOM   4036  CB  TYR A 908     179.179 177.862 222.878  1.00  0.00           C  
ATOM   4037  CG  TYR A 908     179.909 176.572 222.577  1.00  0.00           C  
ATOM   4038  CD1 TYR A 908     179.730 175.942 221.354  1.00  0.00           C  
ATOM   4039  CD2 TYR A 908     180.760 176.013 223.519  1.00  0.00           C  
ATOM   4040  CE1 TYR A 908     180.391 174.763 221.067  1.00  0.00           C  
ATOM   4041  CE2 TYR A 908     181.420 174.835 223.230  1.00  0.00           C  
ATOM   4042  CZ  TYR A 908     181.239 174.210 222.012  1.00  0.00           C  
ATOM   4043  OH  TYR A 908     181.903 173.037 221.739  1.00  0.00           O  
ATOM   4044  H   TYR A 908     177.770 179.994 222.883  1.00  0.00           H  
ATOM   4045  HA  TYR A 908     177.696 177.641 221.333  1.00  0.00           H  
ATOM   4046 1HB  TYR A 908     179.741 178.677 222.420  1.00  0.00           H  
ATOM   4047 2HB  TYR A 908     179.207 178.008 223.957  1.00  0.00           H  
ATOM   4048  HD1 TYR A 908     179.061 176.381 220.614  1.00  0.00           H  
ATOM   4049  HD2 TYR A 908     180.906 176.501 224.483  1.00  0.00           H  
ATOM   4050  HE1 TYR A 908     180.245 174.274 220.104  1.00  0.00           H  
ATOM   4051  HE2 TYR A 908     182.090 174.386 223.963  1.00  0.00           H  
ATOM   4052  HH  TYR A 908     181.670 172.736 220.858  1.00  0.00           H  
ATOM   4053  N   LEU A 909     176.258 177.327 224.238  1.00  0.00           N  
ATOM   4054  CA  LEU A 909     175.366 176.421 224.934  1.00  0.00           C  
ATOM   4055  C   LEU A 909     174.271 175.993 223.966  1.00  0.00           C  
ATOM   4056  O   LEU A 909     173.989 174.805 223.806  1.00  0.00           O  
ATOM   4057  CB  LEU A 909     174.729 177.074 226.167  1.00  0.00           C  
ATOM   4058  CG  LEU A 909     175.645 177.326 227.371  1.00  0.00           C  
ATOM   4059  CD1 LEU A 909     174.937 178.239 228.362  1.00  0.00           C  
ATOM   4060  CD2 LEU A 909     175.996 175.982 227.991  1.00  0.00           C  
ATOM   4061  H   LEU A 909     176.525 178.212 224.658  1.00  0.00           H  
ATOM   4062  HA  LEU A 909     175.926 175.539 225.246  1.00  0.00           H  
ATOM   4063 1HB  LEU A 909     174.310 178.038 225.882  1.00  0.00           H  
ATOM   4064 2HB  LEU A 909     173.914 176.435 226.508  1.00  0.00           H  
ATOM   4065  HG  LEU A 909     176.555 177.833 227.046  1.00  0.00           H  
ATOM   4066 1HD1 LEU A 909     175.586 178.420 229.219  1.00  0.00           H  
ATOM   4067 2HD1 LEU A 909     174.701 179.188 227.879  1.00  0.00           H  
ATOM   4068 3HD1 LEU A 909     174.016 177.764 228.699  1.00  0.00           H  
ATOM   4069 1HD2 LEU A 909     176.649 176.141 228.849  1.00  0.00           H  
ATOM   4070 2HD2 LEU A 909     175.084 175.481 228.315  1.00  0.00           H  
ATOM   4071 3HD2 LEU A 909     176.507 175.362 227.254  1.00  0.00           H  
ATOM   4072  N   ALA A 910     173.703 176.982 223.280  1.00  0.00           N  
ATOM   4073  CA  ALA A 910     172.637 176.723 222.308  1.00  0.00           C  
ATOM   4074  C   ALA A 910     173.161 175.862 221.144  1.00  0.00           C  
ATOM   4075  O   ALA A 910     172.456 174.984 220.648  1.00  0.00           O  
ATOM   4076  CB  ALA A 910     172.060 178.026 221.796  1.00  0.00           C  
ATOM   4077  H   ALA A 910     173.940 177.937 223.532  1.00  0.00           H  
ATOM   4078  HA  ALA A 910     171.847 176.163 222.809  1.00  0.00           H  
ATOM   4079 1HB  ALA A 910     171.263 177.816 221.084  1.00  0.00           H  
ATOM   4080 2HB  ALA A 910     171.659 178.601 222.630  1.00  0.00           H  
ATOM   4081 3HB  ALA A 910     172.833 178.606 221.305  1.00  0.00           H  
ATOM   4082  N   MET A 911     174.450 176.030 220.818  1.00  0.00           N  
ATOM   4083  CA  MET A 911     175.122 175.281 219.727  1.00  0.00           C  
ATOM   4084  C   MET A 911     175.284 173.788 220.020  1.00  0.00           C  
ATOM   4085  O   MET A 911     175.737 173.044 219.155  1.00  0.00           O  
ATOM   4086  CB  MET A 911     176.494 175.889 219.442  1.00  0.00           C  
ATOM   4087  CG  MET A 911     176.473 177.299 218.869  1.00  0.00           C  
ATOM   4088  SD  MET A 911     178.133 177.975 218.661  1.00  0.00           S  
ATOM   4089  CE  MET A 911     177.811 179.709 218.348  1.00  0.00           C  
ATOM   4090  H   MET A 911     174.967 176.768 221.282  1.00  0.00           H  
ATOM   4091  HA  MET A 911     174.502 175.356 218.834  1.00  0.00           H  
ATOM   4092 1HB  MET A 911     177.070 175.917 220.365  1.00  0.00           H  
ATOM   4093 2HB  MET A 911     177.031 175.256 218.734  1.00  0.00           H  
ATOM   4094 1HG  MET A 911     175.976 177.291 217.899  1.00  0.00           H  
ATOM   4095 2HG  MET A 911     175.913 177.964 219.526  1.00  0.00           H  
ATOM   4096 1HE  MET A 911     178.756 180.234 218.203  1.00  0.00           H  
ATOM   4097 2HE  MET A 911     177.198 179.807 217.451  1.00  0.00           H  
ATOM   4098 3HE  MET A 911     177.283 180.141 219.199  1.00  0.00           H  
ATOM   4099  N   PHE A 912     174.942 173.336 221.220  1.00  0.00           N  
ATOM   4100  CA  PHE A 912     175.008 171.921 221.505  1.00  0.00           C  
ATOM   4101  C   PHE A 912     173.662 171.248 221.193  1.00  0.00           C  
ATOM   4102  O   PHE A 912     173.461 170.069 221.487  1.00  0.00           O  
ATOM   4103  CB  PHE A 912     175.372 171.634 222.963  1.00  0.00           C  
ATOM   4104  CG  PHE A 912     176.764 171.952 223.430  1.00  0.00           C  
ATOM   4105  CD1 PHE A 912     177.003 173.017 224.286  1.00  0.00           C  
ATOM   4106  CD2 PHE A 912     177.836 171.186 223.014  1.00  0.00           C  
ATOM   4107  CE1 PHE A 912     178.284 173.308 224.715  1.00  0.00           C  
ATOM   4108  CE2 PHE A 912     179.120 171.468 223.437  1.00  0.00           C  
ATOM   4109  CZ  PHE A 912     179.341 172.532 224.289  1.00  0.00           C  
ATOM   4110  H   PHE A 912     174.660 173.963 221.957  1.00  0.00           H  
ATOM   4111  HA  PHE A 912     175.769 171.471 220.865  1.00  0.00           H  
ATOM   4112 1HB  PHE A 912     174.696 172.200 223.602  1.00  0.00           H  
ATOM   4113 2HB  PHE A 912     175.217 170.571 223.146  1.00  0.00           H  
ATOM   4114  HD1 PHE A 912     176.159 173.623 224.617  1.00  0.00           H  
ATOM   4115  HD2 PHE A 912     177.654 170.348 222.341  1.00  0.00           H  
ATOM   4116  HE1 PHE A 912     178.457 174.148 225.387  1.00  0.00           H  
ATOM   4117  HE2 PHE A 912     179.956 170.855 223.101  1.00  0.00           H  
ATOM   4118  HZ  PHE A 912     180.353 172.758 224.623  1.00  0.00           H  
ATOM   4119  N   GLY A 913     172.748 172.000 220.582  1.00  0.00           N  
ATOM   4120  CA  GLY A 913     171.413 171.518 220.257  1.00  0.00           C  
ATOM   4121  C   GLY A 913     170.536 171.617 221.473  1.00  0.00           C  
ATOM   4122  O   GLY A 913     169.407 171.133 221.491  1.00  0.00           O  
ATOM   4123  H   GLY A 913     172.954 172.957 220.348  1.00  0.00           H  
ATOM   4124 1HA  GLY A 913     170.999 172.104 219.440  1.00  0.00           H  
ATOM   4125 2HA  GLY A 913     171.467 170.489 219.910  1.00  0.00           H  
ATOM   4126  N   GLN A 914     171.068 172.242 222.498  1.00  0.00           N  
ATOM   4127  CA  GLN A 914     170.431 172.388 223.791  1.00  0.00           C  
ATOM   4128  C   GLN A 914     170.267 173.885 224.043  1.00  0.00           C  
ATOM   4129  O   GLN A 914     171.034 174.494 224.789  1.00  0.00           O  
ATOM   4130  CB  GLN A 914     171.324 171.696 224.824  1.00  0.00           C  
ATOM   4131  CG  GLN A 914     171.474 170.216 224.518  1.00  0.00           C  
ATOM   4132  CD  GLN A 914     172.635 169.543 225.225  1.00  0.00           C  
ATOM   4133  NE2 GLN A 914     173.611 169.163 224.409  1.00  0.00           N  
ATOM   4134  OE1 GLN A 914     172.676 169.363 226.446  1.00  0.00           O  
ATOM   4135  H   GLN A 914     171.986 172.655 222.402  1.00  0.00           H  
ATOM   4136  HA  GLN A 914     169.452 171.911 223.775  1.00  0.00           H  
ATOM   4137 1HB  GLN A 914     172.309 172.163 224.836  1.00  0.00           H  
ATOM   4138 2HB  GLN A 914     170.900 171.817 225.821  1.00  0.00           H  
ATOM   4139 1HG  GLN A 914     170.561 169.706 224.827  1.00  0.00           H  
ATOM   4140 2HG  GLN A 914     171.632 170.083 223.447  1.00  0.00           H  
ATOM   4141 1HE2 GLN A 914     174.427 168.709 224.769  1.00  0.00           H  
ATOM   4142 2HE2 GLN A 914     173.536 169.330 223.425  1.00  0.00           H  
ATOM   4143  N   VAL A 915     169.223 174.468 223.420  1.00  0.00           N  
ATOM   4144  CA  VAL A 915     169.011 175.912 223.516  1.00  0.00           C  
ATOM   4145  C   VAL A 915     168.493 176.316 224.917  1.00  0.00           C  
ATOM   4146  O   VAL A 915     167.462 175.818 225.368  1.00  0.00           O  
ATOM   4147  CB  VAL A 915     168.014 176.383 222.441  1.00  0.00           C  
ATOM   4148  CG1 VAL A 915     167.758 177.874 222.604  1.00  0.00           C  
ATOM   4149  CG2 VAL A 915     168.574 176.056 221.065  1.00  0.00           C  
ATOM   4150  H   VAL A 915     168.579 173.902 222.880  1.00  0.00           H  
ATOM   4151  HA  VAL A 915     169.961 176.408 223.346  1.00  0.00           H  
ATOM   4152  HB  VAL A 915     167.060 175.874 222.577  1.00  0.00           H  
ATOM   4153 1HG1 VAL A 915     167.051 178.208 221.843  1.00  0.00           H  
ATOM   4154 2HG1 VAL A 915     167.342 178.066 223.593  1.00  0.00           H  
ATOM   4155 3HG1 VAL A 915     168.695 178.418 222.491  1.00  0.00           H  
ATOM   4156 1HG2 VAL A 915     167.872 176.386 220.299  1.00  0.00           H  
ATOM   4157 2HG2 VAL A 915     169.527 176.566 220.927  1.00  0.00           H  
ATOM   4158 3HG2 VAL A 915     168.724 174.979 220.980  1.00  0.00           H  
ATOM   4159  N   PRO A 916     169.199 177.200 225.616  1.00  0.00           N  
ATOM   4160  CA  PRO A 916     168.800 177.788 226.888  1.00  0.00           C  
ATOM   4161  C   PRO A 916     167.402 178.370 226.667  1.00  0.00           C  
ATOM   4162  O   PRO A 916     167.234 179.306 225.884  1.00  0.00           O  
ATOM   4163  CB  PRO A 916     169.864 178.865 227.127  1.00  0.00           C  
ATOM   4164  CG  PRO A 916     171.069 178.358 226.411  1.00  0.00           C  
ATOM   4165  CD  PRO A 916     170.510 177.713 225.171  1.00  0.00           C  
ATOM   4166  HA  PRO A 916     168.796 177.019 227.674  1.00  0.00           H  
ATOM   4167 1HB  PRO A 916     169.513 179.833 226.739  1.00  0.00           H  
ATOM   4168 2HB  PRO A 916     170.032 178.994 228.207  1.00  0.00           H  
ATOM   4169 1HG  PRO A 916     171.756 179.187 226.189  1.00  0.00           H  
ATOM   4170 2HG  PRO A 916     171.620 177.651 227.049  1.00  0.00           H  
ATOM   4171 1HD  PRO A 916     170.388 178.462 224.374  1.00  0.00           H  
ATOM   4172 2HD  PRO A 916     171.191 176.912 224.848  1.00  0.00           H  
ATOM   4173  N   SER A 917     166.389 177.818 227.346  1.00  0.00           N  
ATOM   4174  CA  SER A 917     165.019 178.300 227.104  1.00  0.00           C  
ATOM   4175  C   SER A 917     164.854 179.693 227.605  1.00  0.00           C  
ATOM   4176  O   SER A 917     163.878 180.355 227.264  1.00  0.00           O  
ATOM   4177  CB  SER A 917     163.978 177.429 227.780  1.00  0.00           C  
ATOM   4178  OG  SER A 917     163.947 177.616 229.168  1.00  0.00           O  
ATOM   4179  H   SER A 917     166.558 177.055 227.987  1.00  0.00           H  
ATOM   4180  HA  SER A 917     164.826 178.259 226.031  1.00  0.00           H  
ATOM   4181 1HB  SER A 917     162.995 177.655 227.369  1.00  0.00           H  
ATOM   4182 2HB  SER A 917     164.195 176.383 227.566  1.00  0.00           H  
ATOM   4183  HG  SER A 917     163.327 176.966 229.509  1.00  0.00           H  
ATOM   4184  N   ASP A 918     165.799 180.147 228.424  1.00  0.00           N  
ATOM   4185  CA  ASP A 918     165.851 181.478 228.989  1.00  0.00           C  
ATOM   4186  C   ASP A 918     165.700 182.606 227.992  1.00  0.00           C  
ATOM   4187  O   ASP A 918     165.618 183.758 228.419  1.00  0.00           O  
ATOM   4188  CB  ASP A 918     167.171 181.700 229.730  1.00  0.00           C  
ATOM   4189  CG  ASP A 918     168.416 181.681 228.853  1.00  0.00           C  
ATOM   4190  OD1 ASP A 918     168.292 181.649 227.652  1.00  0.00           O  
ATOM   4191  OD2 ASP A 918     169.488 181.699 229.409  1.00  0.00           O1-
ATOM   4192  H   ASP A 918     166.566 179.539 228.656  1.00  0.00           H  
ATOM   4193  HA  ASP A 918     165.022 181.585 229.670  1.00  0.00           H  
ATOM   4194 1HB  ASP A 918     167.138 182.665 230.238  1.00  0.00           H  
ATOM   4195 2HB  ASP A 918     167.285 180.926 230.489  1.00  0.00           H  
ATOM   4196  N   VAL A 919     165.733 182.334 226.711  1.00  0.00           N  
ATOM   4197  CA  VAL A 919     165.482 183.328 225.700  1.00  0.00           C  
ATOM   4198  C   VAL A 919     164.198 184.052 226.069  1.00  0.00           C  
ATOM   4199  O   VAL A 919     164.015 185.244 225.777  1.00  0.00           O  
ATOM   4200  CB  VAL A 919     165.350 182.665 224.316  1.00  0.00           C  
ATOM   4201  CG1 VAL A 919     164.866 183.685 223.296  1.00  0.00           C  
ATOM   4202  CG2 VAL A 919     166.695 182.075 223.920  1.00  0.00           C  
ATOM   4203  H   VAL A 919     165.981 181.404 226.406  1.00  0.00           H  
ATOM   4204  HA  VAL A 919     166.311 184.033 225.676  1.00  0.00           H  
ATOM   4205  HB  VAL A 919     164.601 181.874 224.358  1.00  0.00           H  
ATOM   4206 1HG1 VAL A 919     164.775 183.207 222.319  1.00  0.00           H  
ATOM   4207 2HG1 VAL A 919     163.894 184.072 223.601  1.00  0.00           H  
ATOM   4208 3HG1 VAL A 919     165.581 184.505 223.233  1.00  0.00           H  
ATOM   4209 1HG2 VAL A 919     166.612 181.604 222.941  1.00  0.00           H  
ATOM   4210 2HG2 VAL A 919     167.442 182.869 223.878  1.00  0.00           H  
ATOM   4211 3HG2 VAL A 919     166.998 181.331 224.656  1.00  0.00           H  
ATOM   4212  N   ASP A 920     163.262 183.284 226.575  1.00  0.00           N  
ATOM   4213  CA  ASP A 920     162.024 183.780 227.093  1.00  0.00           C  
ATOM   4214  C   ASP A 920     161.970 183.403 228.555  1.00  0.00           C  
ATOM   4215  O   ASP A 920     161.600 182.286 228.899  1.00  0.00           O  
ATOM   4216  CB  ASP A 920     160.778 183.245 226.384  1.00  0.00           C  
ATOM   4217  CG  ASP A 920     159.530 183.806 227.052  1.00  0.00           C  
ATOM   4218  OD1 ASP A 920     159.670 184.630 227.924  1.00  0.00           O  
ATOM   4219  OD2 ASP A 920     158.449 183.408 226.688  1.00  0.00           O1-
ATOM   4220  H   ASP A 920     163.416 182.286 226.602  1.00  0.00           H  
ATOM   4221  HA  ASP A 920     162.015 184.864 226.993  1.00  0.00           H  
ATOM   4222 1HB  ASP A 920     160.803 183.529 225.332  1.00  0.00           H  
ATOM   4223 2HB  ASP A 920     160.765 182.155 226.421  1.00  0.00           H  
ATOM   4224  N   GLY A 921     162.371 184.334 229.405  1.00  0.00           N  
ATOM   4225  CA  GLY A 921     162.455 184.096 230.834  1.00  0.00           C  
ATOM   4226  C   GLY A 921     161.140 183.690 231.476  1.00  0.00           C  
ATOM   4227  O   GLY A 921     161.141 183.265 232.625  1.00  0.00           O  
ATOM   4228  H   GLY A 921     162.679 185.204 229.047  1.00  0.00           H  
ATOM   4229 1HA  GLY A 921     163.187 183.310 231.019  1.00  0.00           H  
ATOM   4230 2HA  GLY A 921     162.812 185.003 231.318  1.00  0.00           H  
ATOM   4231  N   THR A 922     160.026 183.790 230.754  1.00  0.00           N  
ATOM   4232  CA  THR A 922     158.720 183.370 231.246  1.00  0.00           C  
ATOM   4233  C   THR A 922     158.771 181.933 231.780  1.00  0.00           C  
ATOM   4234  O   THR A 922     157.987 181.551 232.651  1.00  0.00           O  
ATOM   4235  CB  THR A 922     157.642 183.473 230.151  1.00  0.00           C  
ATOM   4236  CG2 THR A 922     156.285 183.053 230.694  1.00  0.00           C  
ATOM   4237  OG1 THR A 922     157.559 184.822 229.673  1.00  0.00           O  
ATOM   4238  H   THR A 922     160.048 184.184 229.830  1.00  0.00           H  
ATOM   4239  HA  THR A 922     158.433 184.026 232.069  1.00  0.00           H  
ATOM   4240  HB  THR A 922     157.910 182.824 229.317  1.00  0.00           H  
ATOM   4241  HG1 THR A 922     158.288 184.974 229.066  1.00  0.00           H  
ATOM   4242 1HG2 THR A 922     155.537 183.132 229.905  1.00  0.00           H  
ATOM   4243 2HG2 THR A 922     156.336 182.022 231.044  1.00  0.00           H  
ATOM   4244 3HG2 THR A 922     156.007 183.702 231.523  1.00  0.00           H  
ATOM   4245  N   THR A 923     159.608 181.097 231.141  1.00  0.00           N  
ATOM   4246  CA  THR A 923     159.725 179.688 231.452  1.00  0.00           C  
ATOM   4247  C   THR A 923     160.409 179.391 232.810  1.00  0.00           C  
ATOM   4248  O   THR A 923     160.545 178.227 233.187  1.00  0.00           O  
ATOM   4249  CB  THR A 923     160.494 178.985 230.318  1.00  0.00           C  
ATOM   4250  CG2 THR A 923     159.775 179.212 228.997  1.00  0.00           C  
ATOM   4251  OG1 THR A 923     161.832 179.490 230.219  1.00  0.00           O  
ATOM   4252  H   THR A 923     160.212 181.474 230.426  1.00  0.00           H  
ATOM   4253  HA  THR A 923     158.720 179.269 231.491  1.00  0.00           H  
ATOM   4254  HB  THR A 923     160.549 177.917 230.530  1.00  0.00           H  
ATOM   4255  HG1 THR A 923     162.419 178.838 229.828  1.00  0.00           H  
ATOM   4256 1HG2 THR A 923     160.320 178.713 228.196  1.00  0.00           H  
ATOM   4257 2HG2 THR A 923     158.766 178.805 229.058  1.00  0.00           H  
ATOM   4258 3HG2 THR A 923     159.724 180.280 228.790  1.00  0.00           H  
ATOM   4259  N   TYR A 924     160.922 180.424 233.505  1.00  0.00           N  
ATOM   4260  CA  TYR A 924     161.662 180.255 234.765  1.00  0.00           C  
ATOM   4261  C   TYR A 924     161.023 180.910 235.929  1.00  0.00           C  
ATOM   4262  O   TYR A 924     160.069 181.676 235.790  1.00  0.00           O  
ATOM   4263  CB  TYR A 924     163.093 180.784 234.645  1.00  0.00           C  
ATOM   4264  CG  TYR A 924     163.929 179.965 233.688  1.00  0.00           C  
ATOM   4265  CD1 TYR A 924     163.768 180.214 232.333  1.00  0.00           C  
ATOM   4266  CD2 TYR A 924     164.822 179.001 234.133  1.00  0.00           C  
ATOM   4267  CE1 TYR A 924     164.518 179.481 231.433  1.00  0.00           C  
ATOM   4268  CE2 TYR A 924     165.562 178.280 233.217  1.00  0.00           C  
ATOM   4269  CZ  TYR A 924     165.406 178.523 231.868  1.00  0.00           C  
ATOM   4270  OH  TYR A 924     166.121 177.830 230.918  1.00  0.00           O  
ATOM   4271  H   TYR A 924     160.916 181.340 233.096  1.00  0.00           H  
ATOM   4272  HA  TYR A 924     161.701 179.190 234.993  1.00  0.00           H  
ATOM   4273 1HB  TYR A 924     163.082 181.820 234.301  1.00  0.00           H  
ATOM   4274 2HB  TYR A 924     163.575 180.779 235.623  1.00  0.00           H  
ATOM   4275  HD1 TYR A 924     163.065 180.972 231.986  1.00  0.00           H  
ATOM   4276  HD2 TYR A 924     164.938 178.814 235.201  1.00  0.00           H  
ATOM   4277  HE1 TYR A 924     164.391 179.678 230.369  1.00  0.00           H  
ATOM   4278  HE2 TYR A 924     166.265 177.520 233.559  1.00  0.00           H  
ATOM   4279  HH  TYR A 924     165.544 177.701 230.161  1.00  0.00           H  
ATOM   4280  N   ASP A 925     161.525 180.565 237.102  1.00  0.00           N  
ATOM   4281  CA  ASP A 925     161.112 181.121 238.348  1.00  0.00           C  
ATOM   4282  C   ASP A 925     161.473 182.598 238.402  1.00  0.00           C  
ATOM   4283  O   ASP A 925     162.651 182.963 238.343  1.00  0.00           O  
ATOM   4284  CB  ASP A 925     161.768 180.367 239.508  1.00  0.00           C  
ATOM   4285  CG  ASP A 925     161.346 180.880 240.878  1.00  0.00           C  
ATOM   4286  OD1 ASP A 925     160.680 181.886 240.939  1.00  0.00           O  
ATOM   4287  OD2 ASP A 925     161.696 180.257 241.852  1.00  0.00           O1-
ATOM   4288  H   ASP A 925     162.266 179.879 237.113  1.00  0.00           H  
ATOM   4289  HA  ASP A 925     160.031 181.018 238.438  1.00  0.00           H  
ATOM   4290 1HB  ASP A 925     161.514 179.309 239.442  1.00  0.00           H  
ATOM   4291 2HB  ASP A 925     162.851 180.455 239.420  1.00  0.00           H  
ATOM   4292  N   PHE A 926     160.478 183.446 238.521  1.00  0.00           N  
ATOM   4293  CA  PHE A 926     160.714 184.876 238.538  1.00  0.00           C  
ATOM   4294  C   PHE A 926     161.438 185.306 239.800  1.00  0.00           C  
ATOM   4295  O   PHE A 926     161.221 184.755 240.878  1.00  0.00           O  
ATOM   4296  CB  PHE A 926     159.378 185.613 238.430  1.00  0.00           C  
ATOM   4297  CG  PHE A 926     158.704 185.397 237.105  1.00  0.00           C  
ATOM   4298  CD1 PHE A 926     159.262 184.529 236.178  1.00  0.00           C  
ATOM   4299  CD2 PHE A 926     157.522 186.047 236.766  1.00  0.00           C  
ATOM   4300  CE1 PHE A 926     158.667 184.309 234.950  1.00  0.00           C  
ATOM   4301  CE2 PHE A 926     156.923 185.830 235.541  1.00  0.00           C  
ATOM   4302  CZ  PHE A 926     157.495 184.962 234.633  1.00  0.00           C  
ATOM   4303  H   PHE A 926     159.535 183.096 238.597  1.00  0.00           H  
ATOM   4304  HA  PHE A 926     161.345 185.133 237.686  1.00  0.00           H  
ATOM   4305 1HB  PHE A 926     158.708 185.277 239.220  1.00  0.00           H  
ATOM   4306 2HB  PHE A 926     159.535 186.681 238.571  1.00  0.00           H  
ATOM   4307  HD1 PHE A 926     160.189 184.013 236.430  1.00  0.00           H  
ATOM   4308  HD2 PHE A 926     157.068 186.734 237.482  1.00  0.00           H  
ATOM   4309  HE1 PHE A 926     159.123 183.623 234.238  1.00  0.00           H  
ATOM   4310  HE2 PHE A 926     155.996 186.345 235.288  1.00  0.00           H  
ATOM   4311  HZ  PHE A 926     157.025 184.790 233.665  1.00  0.00           H  
ATOM   4312  N   ALA A 927     162.316 186.307 239.654  1.00  0.00           N  
ATOM   4313  CA  ALA A 927     163.095 186.904 240.744  1.00  0.00           C  
ATOM   4314  C   ALA A 927     163.656 188.237 240.281  1.00  0.00           C  
ATOM   4315  O   ALA A 927     164.333 188.296 239.255  1.00  0.00           O  
ATOM   4316  CB  ALA A 927     164.207 185.973 241.203  1.00  0.00           C  
ATOM   4317  H   ALA A 927     162.401 186.721 238.729  1.00  0.00           H  
ATOM   4318  HA  ALA A 927     162.431 187.083 241.590  1.00  0.00           H  
ATOM   4319 1HB  ALA A 927     164.765 186.442 242.014  1.00  0.00           H  
ATOM   4320 2HB  ALA A 927     163.764 185.043 241.552  1.00  0.00           H  
ATOM   4321 3HB  ALA A 927     164.877 185.773 240.373  1.00  0.00           H  
ATOM   4322  N   HIS A 928     163.416 189.307 241.041  1.00  0.00           N  
ATOM   4323  CA  HIS A 928     163.741 190.644 240.555  1.00  0.00           C  
ATOM   4324  C   HIS A 928     165.171 191.117 240.737  1.00  0.00           C  
ATOM   4325  O   HIS A 928     165.445 192.075 241.460  1.00  0.00           O  
ATOM   4326  CB  HIS A 928     162.819 191.665 241.231  1.00  0.00           C  
ATOM   4327  CG  HIS A 928     161.383 191.458 240.860  1.00  0.00           C  
ATOM   4328  CD2 HIS A 928     160.437 190.649 241.389  1.00  0.00           C  
ATOM   4329  ND1 HIS A 928     160.773 192.136 239.825  1.00  0.00           N  
ATOM   4330  CE1 HIS A 928     159.512 191.750 239.734  1.00  0.00           C  
ATOM   4331  NE2 HIS A 928     159.283 190.849 240.672  1.00  0.00           N  
ATOM   4332  H   HIS A 928     162.954 189.199 241.933  1.00  0.00           H  
ATOM   4333  HA  HIS A 928     163.570 190.673 239.479  1.00  0.00           H  
ATOM   4334 1HB  HIS A 928     162.917 191.593 242.315  1.00  0.00           H  
ATOM   4335 2HB  HIS A 928     163.114 192.675 240.949  1.00  0.00           H  
ATOM   4336  HD1 HIS A 928     161.206 192.761 239.175  1.00  0.00           H  
ATOM   4337  HD2 HIS A 928     160.450 189.936 242.214  1.00  0.00           H  
ATOM   4338  HE1 HIS A 928     158.857 192.171 238.972  1.00  0.00           H  
ATOM   4339  N   CYS A 929     166.079 190.466 240.032  1.00  0.00           N  
ATOM   4340  CA  CYS A 929     167.489 190.815 239.991  1.00  0.00           C  
ATOM   4341  C   CYS A 929     167.638 192.042 239.082  1.00  0.00           C  
ATOM   4342  O   CYS A 929     168.089 191.913 237.944  1.00  0.00           O  
ATOM   4343  CB  CYS A 929     168.327 189.653 239.460  1.00  0.00           C  
ATOM   4344  SG  CYS A 929     167.940 189.225 237.745  1.00  0.00           S  
ATOM   4345  H   CYS A 929     165.783 189.605 239.597  1.00  0.00           H  
ATOM   4346  HA  CYS A 929     167.826 191.074 240.996  1.00  0.00           H  
ATOM   4347 1HB  CYS A 929     169.386 189.905 239.521  1.00  0.00           H  
ATOM   4348 2HB  CYS A 929     168.168 188.771 240.079  1.00  0.00           H  
ATOM   4349  N   THR A 930     167.326 193.213 239.613  1.00  0.00           N  
ATOM   4350  CA  THR A 930     167.370 194.465 238.874  1.00  0.00           C  
ATOM   4351  C   THR A 930     167.121 195.712 239.683  1.00  0.00           C  
ATOM   4352  O   THR A 930     166.922 195.669 240.894  1.00  0.00           O  
ATOM   4353  CB  THR A 930     166.360 194.429 237.712  1.00  0.00           C  
ATOM   4354  CG2 THR A 930     164.953 194.345 238.284  1.00  0.00           C  
ATOM   4355  OG1 THR A 930     166.485 195.608 236.907  1.00  0.00           O  
ATOM   4356  H   THR A 930     167.084 193.229 240.592  1.00  0.00           H  
ATOM   4357  HA  THR A 930     168.372 194.565 238.453  1.00  0.00           H  
ATOM   4358  HB  THR A 930     166.555 193.563 237.081  1.00  0.00           H  
ATOM   4359  HG1 THR A 930     165.660 195.773 236.445  1.00  0.00           H  
ATOM   4360 1HG2 THR A 930     164.231 194.318 237.467  1.00  0.00           H  
ATOM   4361 2HG2 THR A 930     164.854 193.440 238.884  1.00  0.00           H  
ATOM   4362 3HG2 THR A 930     164.766 195.217 238.908  1.00  0.00           H  
ATOM   4363  N   PHE A 931     167.134 196.832 238.971  1.00  0.00           N  
ATOM   4364  CA  PHE A 931     166.876 198.173 239.467  1.00  0.00           C  
ATOM   4365  C   PHE A 931     165.535 198.667 238.931  1.00  0.00           C  
ATOM   4366  O   PHE A 931     165.036 199.711 239.348  1.00  0.00           O  
ATOM   4367  CB  PHE A 931     168.013 199.102 239.037  1.00  0.00           C  
ATOM   4368  CG  PHE A 931     168.060 199.307 237.550  1.00  0.00           C  
ATOM   4369  CD1 PHE A 931     167.398 200.374 236.960  1.00  0.00           C  
ATOM   4370  CD2 PHE A 931     168.765 198.434 236.734  1.00  0.00           C  
ATOM   4371  CE1 PHE A 931     167.441 200.564 235.591  1.00  0.00           C  
ATOM   4372  CE2 PHE A 931     168.810 198.623 235.367  1.00  0.00           C  
ATOM   4373  CZ  PHE A 931     168.146 199.689 234.794  1.00  0.00           C  
ATOM   4374  H   PHE A 931     167.334 196.745 237.985  1.00  0.00           H  
ATOM   4375  HA  PHE A 931     166.825 198.147 240.556  1.00  0.00           H  
ATOM   4376 1HB  PHE A 931     167.897 200.072 239.520  1.00  0.00           H  
ATOM   4377 2HB  PHE A 931     168.967 198.691 239.363  1.00  0.00           H  
ATOM   4378  HD1 PHE A 931     166.841 201.068 237.590  1.00  0.00           H  
ATOM   4379  HD2 PHE A 931     169.289 197.591 237.186  1.00  0.00           H  
ATOM   4380  HE1 PHE A 931     166.916 201.407 235.143  1.00  0.00           H  
ATOM   4381  HE2 PHE A 931     169.368 197.929 234.738  1.00  0.00           H  
ATOM   4382  HZ  PHE A 931     168.179 199.838 233.715  1.00  0.00           H  
ATOM   4383  N   THR A 932     164.969 197.915 237.994  1.00  0.00           N  
ATOM   4384  CA  THR A 932     163.662 198.209 237.427  1.00  0.00           C  
ATOM   4385  C   THR A 932     162.570 197.474 238.293  1.00  0.00           C  
ATOM   4386  O   THR A 932     163.078 196.867 239.227  1.00  0.00           O  
ATOM   4387  CB  THR A 932     163.657 197.751 235.957  1.00  0.00           C  
ATOM   4388  CG2 THR A 932     164.663 198.540 235.135  1.00  0.00           C  
ATOM   4389  OG1 THR A 932     163.988 196.357 235.909  1.00  0.00           O  
ATOM   4390  H   THR A 932     165.446 197.078 237.681  1.00  0.00           H  
ATOM   4391  HA  THR A 932     163.496 199.285 237.479  1.00  0.00           H  
ATOM   4392  HB  THR A 932     162.661 197.899 235.540  1.00  0.00           H  
ATOM   4393  HG1 THR A 932     163.569 195.900 236.643  1.00  0.00           H  
ATOM   4394 1HG2 THR A 932     164.640 198.198 234.101  1.00  0.00           H  
ATOM   4395 2HG2 THR A 932     164.412 199.600 235.170  1.00  0.00           H  
ATOM   4396 3HG2 THR A 932     165.658 198.384 235.550  1.00  0.00           H  
ATOM   4397  N   GLY A 933     161.454 196.882 237.763  1.00  0.00           N  
ATOM   4398  CA  GLY A 933     161.155 196.051 236.574  1.00  0.00           C  
ATOM   4399  C   GLY A 933     161.180 194.554 236.937  1.00  0.00           C  
ATOM   4400  O   GLY A 933     161.699 194.175 237.987  1.00  0.00           O  
ATOM   4401  H   GLY A 933     160.716 197.571 237.796  1.00  0.00           H  
ATOM   4402 1HA  GLY A 933     160.177 196.328 236.185  1.00  0.00           H  
ATOM   4403 2HA  GLY A 933     161.827 196.195 235.764  1.00  0.00           H  
ATOM   4404  N   ASN A 934     160.651 193.722 236.055  1.00  0.00           N  
ATOM   4405  CA  ASN A 934     160.611 192.270 236.254  1.00  0.00           C  
ATOM   4406  C   ASN A 934     161.894 191.585 235.726  1.00  0.00           C  
ATOM   4407  O   ASN A 934     162.527 192.074 234.792  1.00  0.00           O  
ATOM   4408  CB  ASN A 934     159.380 191.685 235.587  1.00  0.00           C  
ATOM   4409  CG  ASN A 934     159.000 190.342 236.146  1.00  0.00           C  
ATOM   4410  ND2 ASN A 934     157.989 189.699 235.620  1.00  0.00           N  
ATOM   4411  OD1 ASN A 934     159.652 189.879 237.089  1.00  0.00           O  
ATOM   4412  H   ASN A 934     160.257 194.103 235.206  1.00  0.00           H  
ATOM   4413  HA  ASN A 934     160.545 192.067 237.324  1.00  0.00           H  
ATOM   4414 1HB  ASN A 934     158.539 192.367 235.711  1.00  0.00           H  
ATOM   4415 2HB  ASN A 934     159.561 191.580 234.517  1.00  0.00           H  
ATOM   4416 1HD2 ASN A 934     157.737 188.806 235.993  1.00  0.00           H  
ATOM   4417 2HD2 ASN A 934     157.446 190.051 234.857  1.00  0.00           H  
ATOM   4418  N   GLU A 935     162.233 190.444 236.360  1.00  0.00           N  
ATOM   4419  CA  GLU A 935     163.425 189.607 236.077  1.00  0.00           C  
ATOM   4420  C   GLU A 935     163.191 188.133 236.464  1.00  0.00           C  
ATOM   4421  O   GLU A 935     162.241 187.849 237.198  1.00  0.00           O  
ATOM   4422  CB  GLU A 935     164.664 190.121 236.813  1.00  0.00           C  
ATOM   4423  CG  GLU A 935     165.263 191.455 236.392  1.00  0.00           C  
ATOM   4424  CD  GLU A 935     166.292 191.390 235.299  1.00  0.00           C  
ATOM   4425  OE1 GLU A 935     166.968 190.394 235.199  1.00  0.00           O  
ATOM   4426  OE2 GLU A 935     166.409 192.336 234.556  1.00  0.00           O1-
ATOM   4427  H   GLU A 935     161.591 190.165 237.088  1.00  0.00           H  
ATOM   4428  HA  GLU A 935     163.604 189.654 235.007  1.00  0.00           H  
ATOM   4429 1HB  GLU A 935     164.439 190.222 237.875  1.00  0.00           H  
ATOM   4430 2HB  GLU A 935     165.458 189.382 236.706  1.00  0.00           H  
ATOM   4431 1HG  GLU A 935     164.484 192.131 236.042  1.00  0.00           H  
ATOM   4432 2HG  GLU A 935     165.707 191.864 237.299  1.00  0.00           H  
ATOM   4433  N   SER A 936     164.082 187.205 236.044  1.00  0.00           N  
ATOM   4434  CA  SER A 936     163.888 185.792 236.416  1.00  0.00           C  
ATOM   4435  C   SER A 936     165.152 185.070 236.793  1.00  0.00           C  
ATOM   4436  O   SER A 936     166.241 185.648 236.810  1.00  0.00           O  
ATOM   4437  CB  SER A 936     163.252 185.001 235.289  1.00  0.00           C  
ATOM   4438  OG  SER A 936     162.812 183.753 235.749  1.00  0.00           O  
ATOM   4439  H   SER A 936     164.806 187.472 235.392  1.00  0.00           H  
ATOM   4440  HA  SER A 936     163.242 185.759 237.294  1.00  0.00           H  
ATOM   4441 1HB  SER A 936     162.409 185.546 234.867  1.00  0.00           H  
ATOM   4442 2HB  SER A 936     163.972 184.862 234.484  1.00  0.00           H  
ATOM   4443  HG  SER A 936     162.311 183.372 235.024  1.00  0.00           H  
ATOM   4444  N   LYS A 937     164.988 183.781 237.093  1.00  0.00           N  
ATOM   4445  CA  LYS A 937     166.053 182.901 237.540  1.00  0.00           C  
ATOM   4446  C   LYS A 937     166.633 181.867 236.550  1.00  0.00           C  
ATOM   4447  O   LYS A 937     166.571 180.673 236.837  1.00  0.00           O  
ATOM   4448  CB  LYS A 937     165.628 182.101 238.772  1.00  0.00           C  
ATOM   4449  CG  LYS A 937     165.309 182.857 240.055  1.00  0.00           C  
ATOM   4450  CD  LYS A 937     164.940 181.849 241.133  1.00  0.00           C  
ATOM   4451  CE  LYS A 937     164.454 182.492 242.423  1.00  0.00           C  
ATOM   4452  NZ  LYS A 937     163.969 181.473 243.392  1.00  0.00           N1+
ATOM   4453  H   LYS A 937     164.055 183.394 237.032  1.00  0.00           H  
ATOM   4454  HA  LYS A 937     166.906 183.535 237.780  1.00  0.00           H  
ATOM   4455 1HB  LYS A 937     164.733 181.528 238.530  1.00  0.00           H  
ATOM   4456 2HB  LYS A 937     166.421 181.397 239.026  1.00  0.00           H  
ATOM   4457 1HG  LYS A 937     166.175 183.441 240.367  1.00  0.00           H  
ATOM   4458 2HG  LYS A 937     164.481 183.542 239.878  1.00  0.00           H  
ATOM   4459 1HD  LYS A 937     164.149 181.193 240.768  1.00  0.00           H  
ATOM   4460 2HD  LYS A 937     165.815 181.241 241.367  1.00  0.00           H  
ATOM   4461 1HE  LYS A 937     165.270 183.054 242.873  1.00  0.00           H  
ATOM   4462 2HE  LYS A 937     163.642 183.183 242.197  1.00  0.00           H  
ATOM   4463 1HZ  LYS A 937     163.653 181.930 244.236  1.00  0.00           H  
ATOM   4464 2HZ  LYS A 937     163.204 180.966 242.969  1.00  0.00           H  
ATOM   4465 3HZ  LYS A 937     164.718 180.836 243.619  1.00  0.00           H  
ATOM   4466  N   PRO A 938     167.179 182.270 235.398  1.00  0.00           N  
ATOM   4467  CA  PRO A 938     168.022 181.364 234.644  1.00  0.00           C  
ATOM   4468  C   PRO A 938     169.468 181.584 235.323  1.00  0.00           C  
ATOM   4469  O   PRO A 938     170.101 180.680 235.868  1.00  0.00           O  
ATOM   4470  CB  PRO A 938     167.949 181.850 233.194  1.00  0.00           C  
ATOM   4471  CG  PRO A 938     166.589 182.455 233.111  1.00  0.00           C  
ATOM   4472  CD  PRO A 938     166.354 183.050 234.474  1.00  0.00           C  
ATOM   4473  HA  PRO A 938     167.645 180.334 234.714  1.00  0.00           H  
ATOM   4474 1HB  PRO A 938     168.756 182.569 232.988  1.00  0.00           H  
ATOM   4475 2HB  PRO A 938     168.094 181.002 232.508  1.00  0.00           H  
ATOM   4476 1HG  PRO A 938     166.553 183.210 232.311  1.00  0.00           H  
ATOM   4477 2HG  PRO A 938     165.854 181.678 232.853  1.00  0.00           H  
ATOM   4478 1HD  PRO A 938     166.716 184.088 234.492  1.00  0.00           H  
ATOM   4479 2HD  PRO A 938     165.280 183.011 234.711  1.00  0.00           H  
ATOM   4480  N   LEU A 939     169.839 182.898 235.289  1.00  0.00           N  
ATOM   4481  CA  LEU A 939     171.029 183.510 235.946  1.00  0.00           C  
ATOM   4482  C   LEU A 939     170.572 184.837 236.571  1.00  0.00           C  
ATOM   4483  O   LEU A 939     170.407 184.978 237.784  1.00  0.00           O  
ATOM   4484  CB  LEU A 939     172.117 183.742 234.891  1.00  0.00           C  
ATOM   4485  CG  LEU A 939     172.702 182.478 234.247  1.00  0.00           C  
ATOM   4486  CD1 LEU A 939     173.644 182.879 233.121  1.00  0.00           C  
ATOM   4487  CD2 LEU A 939     173.422 181.667 235.314  1.00  0.00           C  
ATOM   4488  H   LEU A 939     169.227 183.519 234.819  1.00  0.00           H  
ATOM   4489  HA  LEU A 939     171.462 182.800 236.650  1.00  0.00           H  
ATOM   4490 1HB  LEU A 939     171.711 184.357 234.089  1.00  0.00           H  
ATOM   4491 2HB  LEU A 939     172.942 184.289 235.349  1.00  0.00           H  
ATOM   4492  HG  LEU A 939     171.902 181.878 233.813  1.00  0.00           H  
ATOM   4493 1HD1 LEU A 939     174.063 181.985 232.659  1.00  0.00           H  
ATOM   4494 2HD1 LEU A 939     173.097 183.449 232.370  1.00  0.00           H  
ATOM   4495 3HD1 LEU A 939     174.446 183.489 233.535  1.00  0.00           H  
ATOM   4496 1HD2 LEU A 939     173.840 180.765 234.865  1.00  0.00           H  
ATOM   4497 2HD2 LEU A 939     174.226 182.264 235.744  1.00  0.00           H  
ATOM   4498 3HD2 LEU A 939     172.718 181.388 236.098  1.00  0.00           H  
ATOM   4499  N   CYS A 940     170.185 185.743 235.669  1.00  0.00           N  
ATOM   4500  CA  CYS A 940     169.529 187.031 235.904  1.00  0.00           C  
ATOM   4501  C   CYS A 940     168.973 187.538 234.570  1.00  0.00           C  
ATOM   4502  O   CYS A 940     169.755 188.030 233.755  1.00  0.00           O  
ATOM   4503  CB  CYS A 940     170.452 188.104 236.483  1.00  0.00           C  
ATOM   4504  SG  CYS A 940     169.609 189.689 236.704  1.00  0.00           S  
ATOM   4505  H   CYS A 940     170.283 185.475 234.703  1.00  0.00           H  
ATOM   4506  HA  CYS A 940     168.716 186.880 236.613  1.00  0.00           H  
ATOM   4507 1HB  CYS A 940     170.842 187.778 237.447  1.00  0.00           H  
ATOM   4508 2HB  CYS A 940     171.302 188.240 235.815  1.00  0.00           H  
ATOM   4509  N   VAL A 941     167.685 187.343 234.262  1.00  0.00           N  
ATOM   4510  CA  VAL A 941     167.264 187.786 232.910  1.00  0.00           C  
ATOM   4511  C   VAL A 941     166.064 188.711 232.982  1.00  0.00           C  
ATOM   4512  O   VAL A 941     165.293 188.644 233.927  1.00  0.00           O  
ATOM   4513  CB  VAL A 941     166.904 186.576 232.027  1.00  0.00           C  
ATOM   4514  CG1 VAL A 941     168.073 185.604 231.964  1.00  0.00           C  
ATOM   4515  CG2 VAL A 941     165.657 185.925 232.605  1.00  0.00           C  
ATOM   4516  H   VAL A 941     167.063 186.876 234.911  1.00  0.00           H  
ATOM   4517  HA  VAL A 941     168.083 188.335 232.446  1.00  0.00           H  
ATOM   4518  HB  VAL A 941     166.712 186.901 231.005  1.00  0.00           H  
ATOM   4519 1HG1 VAL A 941     167.805 184.753 231.337  1.00  0.00           H  
ATOM   4520 2HG1 VAL A 941     168.941 186.108 231.540  1.00  0.00           H  
ATOM   4521 3HG1 VAL A 941     168.312 185.251 232.967  1.00  0.00           H  
ATOM   4522 1HG2 VAL A 941     165.380 185.064 231.997  1.00  0.00           H  
ATOM   4523 2HG2 VAL A 941     165.859 185.600 233.626  1.00  0.00           H  
ATOM   4524 3HG2 VAL A 941     164.837 186.644 232.608  1.00  0.00           H  
ATOM   4525  N   GLU A 942     165.929 189.621 232.017  1.00  0.00           N  
ATOM   4526  CA  GLU A 942     164.855 190.612 232.025  1.00  0.00           C  
ATOM   4527  C   GLU A 942     163.490 189.995 231.761  1.00  0.00           C  
ATOM   4528  O   GLU A 942     163.383 189.015 231.033  1.00  0.00           O  
ATOM   4529  CB  GLU A 942     165.138 191.699 230.986  1.00  0.00           C  
ATOM   4530  CG  GLU A 942     166.415 192.495 231.213  1.00  0.00           C  
ATOM   4531  CD  GLU A 942     166.718 193.492 230.129  1.00  0.00           C  
ATOM   4532  OE1 GLU A 942     165.833 194.203 229.717  1.00  0.00           O  
ATOM   4533  OE2 GLU A 942     167.851 193.537 229.712  1.00  0.00           O1-
ATOM   4534  H   GLU A 942     166.584 189.615 231.248  1.00  0.00           H  
ATOM   4535  HA  GLU A 942     164.814 191.070 233.014  1.00  0.00           H  
ATOM   4536 1HB  GLU A 942     165.202 191.223 230.007  1.00  0.00           H  
ATOM   4537 2HB  GLU A 942     164.310 192.407 230.965  1.00  0.00           H  
ATOM   4538 1HG  GLU A 942     166.332 193.034 232.157  1.00  0.00           H  
ATOM   4539 2HG  GLU A 942     167.247 191.797 231.293  1.00  0.00           H  
ATOM   4540  N   LEU A 943     162.454 190.525 232.397  1.00  0.00           N  
ATOM   4541  CA  LEU A 943     161.117 190.025 232.131  1.00  0.00           C  
ATOM   4542  C   LEU A 943     160.004 191.003 231.841  1.00  0.00           C  
ATOM   4543  O   LEU A 943     158.842 190.597 231.848  1.00  0.00           O  
ATOM   4544  CB  LEU A 943     160.557 189.150 233.259  1.00  0.00           C  
ATOM   4545  CG  LEU A 943     161.227 187.833 233.672  1.00  0.00           C  
ATOM   4546  CD1 LEU A 943     160.412 187.358 234.867  1.00  0.00           C  
ATOM   4547  CD2 LEU A 943     161.241 186.827 232.531  1.00  0.00           C  
ATOM   4548  H   LEU A 943     162.579 191.323 232.997  1.00  0.00           H  
ATOM   4549  HA  LEU A 943     161.213 189.407 231.256  1.00  0.00           H  
ATOM   4550 1HB  LEU A 943     160.539 189.759 234.162  1.00  0.00           H  
ATOM   4551 2HB  LEU A 943     159.538 188.877 232.986  1.00  0.00           H  
ATOM   4552  HG  LEU A 943     162.259 188.016 233.972  1.00  0.00           H  
ATOM   4553 1HD1 LEU A 943     160.805 186.415 235.248  1.00  0.00           H  
ATOM   4554 2HD1 LEU A 943     160.457 188.105 235.659  1.00  0.00           H  
ATOM   4555 3HD1 LEU A 943     159.377 187.213 234.558  1.00  0.00           H  
ATOM   4556 1HD2 LEU A 943     161.728 185.917 232.881  1.00  0.00           H  
ATOM   4557 2HD2 LEU A 943     160.217 186.609 232.226  1.00  0.00           H  
ATOM   4558 3HD2 LEU A 943     161.789 187.236 231.682  1.00  0.00           H  
ATOM   4559  N   ASP A 944     160.279 192.275 231.641  1.00  0.00           N  
ATOM   4560  CA  ASP A 944     159.158 193.205 231.461  1.00  0.00           C  
ATOM   4561  C   ASP A 944     158.322 192.887 230.253  1.00  0.00           C  
ATOM   4562  O   ASP A 944     157.106 193.038 230.279  1.00  0.00           O  
ATOM   4563  CB  ASP A 944     159.708 194.629 231.345  1.00  0.00           C  
ATOM   4564  CG  ASP A 944     160.158 195.006 232.751  1.00  0.00           C  
ATOM   4565  OD1 ASP A 944     159.685 194.308 233.616  1.00  0.00           O  
ATOM   4566  OD2 ASP A 944     160.916 195.920 232.971  1.00  0.00           O1-
ATOM   4567  H   ASP A 944     161.234 192.600 231.607  1.00  0.00           H  
ATOM   4568  HA  ASP A 944     158.513 193.136 232.336  1.00  0.00           H  
ATOM   4569 1HB  ASP A 944     160.531 194.664 230.631  1.00  0.00           H  
ATOM   4570 2HB  ASP A 944     158.940 195.304 230.967  1.00  0.00           H  
ATOM   4571  N   GLU A 945     158.938 192.321 229.243  1.00  0.00           N  
ATOM   4572  CA  GLU A 945     158.230 191.821 228.112  1.00  0.00           C  
ATOM   4573  C   GLU A 945     158.164 190.295 228.091  1.00  0.00           C  
ATOM   4574  O   GLU A 945     158.024 189.691 227.031  1.00  0.00           O  
ATOM   4575  CB  GLU A 945     158.885 192.333 226.828  1.00  0.00           C  
ATOM   4576  CG  GLU A 945     158.777 193.847 226.716  1.00  0.00           C  
ATOM   4577  CD  GLU A 945     157.332 194.255 226.791  1.00  0.00           C  
ATOM   4578  OE1 GLU A 945     156.524 193.513 226.286  1.00  0.00           O  
ATOM   4579  OE2 GLU A 945     157.020 195.286 227.340  1.00  0.00           O1-
ATOM   4580  H   GLU A 945     159.933 192.167 229.299  1.00  0.00           H  
ATOM   4581  HA  GLU A 945     157.217 192.208 228.146  1.00  0.00           H  
ATOM   4582 1HB  GLU A 945     159.936 192.044 226.808  1.00  0.00           H  
ATOM   4583 2HB  GLU A 945     158.408 191.871 225.963  1.00  0.00           H  
ATOM   4584 1HG  GLU A 945     159.344 194.306 227.525  1.00  0.00           H  
ATOM   4585 2HG  GLU A 945     159.220 194.175 225.777  1.00  0.00           H  
ATOM   4586  N   HIS A 946     158.250 189.675 229.264  1.00  0.00           N  
ATOM   4587  CA  HIS A 946     158.242 188.229 229.380  1.00  0.00           C  
ATOM   4588  C   HIS A 946     157.326 187.744 230.485  1.00  0.00           C  
ATOM   4589  O   HIS A 946     157.670 186.768 231.150  1.00  0.00           O  
ATOM   4590  CB  HIS A 946     159.657 187.708 229.648  1.00  0.00           C  
ATOM   4591  CG  HIS A 946     160.700 188.028 228.623  1.00  0.00           C  
ATOM   4592  CD2 HIS A 946     161.429 189.147 228.408  1.00  0.00           C  
ATOM   4593  ND1 HIS A 946     161.093 187.120 227.663  1.00  0.00           N  
ATOM   4594  CE1 HIS A 946     162.021 187.669 226.898  1.00  0.00           C  
ATOM   4595  NE2 HIS A 946     162.242 188.897 227.330  1.00  0.00           N  
ATOM   4596  H   HIS A 946     158.308 190.217 230.112  1.00  0.00           H  
ATOM   4597  HA  HIS A 946     157.863 187.791 228.458  1.00  0.00           H  
ATOM   4598 1HB  HIS A 946     159.985 188.126 230.600  1.00  0.00           H  
ATOM   4599 2HB  HIS A 946     159.626 186.622 229.738  1.00  0.00           H  
ATOM   4600  HD1 HIS A 946     160.667 186.225 227.530  1.00  0.00           H  
ATOM   4601  HD2 HIS A 946     161.466 190.115 228.908  1.00  0.00           H  
ATOM   4602  HE1 HIS A 946     162.465 187.112 226.073  1.00  0.00           H  
ATOM   4603  N   ASN A 947     156.150 188.359 230.622  1.00  0.00           N  
ATOM   4604  CA  ASN A 947     155.114 187.967 231.594  1.00  0.00           C  
ATOM   4605  C   ASN A 947     155.244 188.804 232.871  1.00  0.00           C  
ATOM   4606  O   ASN A 947     156.288 189.413 233.110  1.00  0.00           O  
ATOM   4607  CB  ASN A 947     155.184 186.488 231.927  1.00  0.00           C  
ATOM   4608  CG  ASN A 947     153.938 185.976 232.596  1.00  0.00           C  
ATOM   4609  ND2 ASN A 947     154.053 185.048 233.512  1.00  0.00           N  
ATOM   4610  OD1 ASN A 947     152.853 186.456 232.249  1.00  0.00           O  
ATOM   4611  H   ASN A 947     155.943 189.134 230.022  1.00  0.00           H  
ATOM   4612  HA  ASN A 947     154.133 188.196 231.177  1.00  0.00           H  
ATOM   4613 1HB  ASN A 947     155.347 185.916 231.013  1.00  0.00           H  
ATOM   4614 2HB  ASN A 947     156.030 186.295 232.586  1.00  0.00           H  
ATOM   4615 1HD2 ASN A 947     153.237 184.694 233.969  1.00  0.00           H  
ATOM   4616 2HD2 ASN A 947     154.955 184.693 233.756  1.00  0.00           H  
ATOM   4617  N   LEU A 948     154.186 188.776 233.687  1.00  0.00           N  
ATOM   4618  CA  LEU A 948     153.439 189.157 234.893  1.00  0.00           C  
ATOM   4619  C   LEU A 948     154.366 189.083 236.127  1.00  0.00           C  
ATOM   4620  O   LEU A 948     155.556 188.820 235.961  1.00  0.00           O  
ATOM   4621  CB  LEU A 948     152.248 188.198 235.015  1.00  0.00           C  
ATOM   4622  CG  LEU A 948     151.182 188.319 233.918  1.00  0.00           C  
ATOM   4623  CD1 LEU A 948     150.201 187.163 234.053  1.00  0.00           C  
ATOM   4624  CD2 LEU A 948     150.470 189.659 234.032  1.00  0.00           C  
ATOM   4625  H   LEU A 948     154.864 189.326 234.194  1.00  0.00           H  
ATOM   4626  HA  LEU A 948     153.090 190.178 234.789  1.00  0.00           H  
ATOM   4627 1HB  LEU A 948     152.629 187.179 235.002  1.00  0.00           H  
ATOM   4628 2HB  LEU A 948     151.732 188.343 235.964  1.00  0.00           H  
ATOM   4629  HG  LEU A 948     151.647 188.249 232.935  1.00  0.00           H  
ATOM   4630 1HD1 LEU A 948     149.439 187.239 233.277  1.00  0.00           H  
ATOM   4631 2HD1 LEU A 948     150.734 186.218 233.944  1.00  0.00           H  
ATOM   4632 3HD1 LEU A 948     149.729 187.206 235.033  1.00  0.00           H  
ATOM   4633 1HD2 LEU A 948     149.714 189.743 233.251  1.00  0.00           H  
ATOM   4634 2HD2 LEU A 948     149.990 189.731 235.009  1.00  0.00           H  
ATOM   4635 3HD2 LEU A 948     151.193 190.467 233.921  1.00  0.00           H  
ATOM   4636  N   PRO A 949     153.887 189.307 237.367  1.00  0.00           N  
ATOM   4637  CA  PRO A 949     152.571 189.655 237.945  1.00  0.00           C  
ATOM   4638  C   PRO A 949     151.799 190.786 237.269  1.00  0.00           C  
ATOM   4639  O   PRO A 949     150.603 190.644 237.019  1.00  0.00           O  
ATOM   4640  CB  PRO A 949     152.930 190.061 239.375  1.00  0.00           C  
ATOM   4641  CG  PRO A 949     154.115 189.238 239.695  1.00  0.00           C  
ATOM   4642  CD  PRO A 949     154.909 189.253 238.427  1.00  0.00           C  
ATOM   4643  HA  PRO A 949     151.939 188.757 237.922  1.00  0.00           H  
ATOM   4644 1HB  PRO A 949     153.134 191.140 239.422  1.00  0.00           H  
ATOM   4645 2HB  PRO A 949     152.080 189.866 240.046  1.00  0.00           H  
ATOM   4646 1HG  PRO A 949     154.661 189.670 240.548  1.00  0.00           H  
ATOM   4647 2HG  PRO A 949     153.807 188.226 239.998  1.00  0.00           H  
ATOM   4648 1HD  PRO A 949     155.559 190.140 238.397  1.00  0.00           H  
ATOM   4649 2HD  PRO A 949     155.516 188.339 238.350  1.00  0.00           H  
ATOM   4650  N   ARG A 950     152.466 191.898 236.950  1.00  0.00           N  
ATOM   4651  CA  ARG A 950     151.811 193.000 236.256  1.00  0.00           C  
ATOM   4652  C   ARG A 950     152.673 193.515 235.121  1.00  0.00           C  
ATOM   4653  O   ARG A 950     153.045 194.688 235.095  1.00  0.00           O  
ATOM   4654  CB  ARG A 950     151.505 194.147 237.209  1.00  0.00           C  
ATOM   4655  CG  ARG A 950     150.469 193.851 238.282  1.00  0.00           C  
ATOM   4656  CD  ARG A 950     149.132 193.598 237.686  1.00  0.00           C  
ATOM   4657  NE  ARG A 950     148.655 194.735 236.915  1.00  0.00           N  
ATOM   4658  CZ  ARG A 950     148.006 195.796 237.433  1.00  0.00           C  
ATOM   4659  NH1 ARG A 950     147.764 195.854 238.724  1.00  0.00           N1+
ATOM   4660  NH2 ARG A 950     147.614 196.780 236.642  1.00  0.00           N  
ATOM   4661  H   ARG A 950     153.448 191.964 237.173  1.00  0.00           H  
ATOM   4662  HA  ARG A 950     150.863 192.642 235.852  1.00  0.00           H  
ATOM   4663 1HB  ARG A 950     152.420 194.448 237.716  1.00  0.00           H  
ATOM   4664 2HB  ARG A 950     151.146 195.004 236.639  1.00  0.00           H  
ATOM   4665 1HG  ARG A 950     150.766 192.967 238.848  1.00  0.00           H  
ATOM   4666 2HG  ARG A 950     150.392 194.703 238.958  1.00  0.00           H  
ATOM   4667 1HD  ARG A 950     149.185 192.737 237.020  1.00  0.00           H  
ATOM   4668 2HD  ARG A 950     148.413 193.398 238.479  1.00  0.00           H  
ATOM   4669  HE  ARG A 950     148.822 194.729 235.918  1.00  0.00           H  
ATOM   4670 1HH1 ARG A 950     148.064 195.102 239.328  1.00  0.00           H  
ATOM   4671 2HH1 ARG A 950     147.277 196.650 239.111  1.00  0.00           H  
ATOM   4672 1HH2 ARG A 950     147.801 196.735 235.649  1.00  0.00           H  
ATOM   4673 2HH2 ARG A 950     147.128 197.575 237.028  1.00  0.00           H  
ATOM   4674  N   PHE A 951     152.955 192.654 234.171  1.00  0.00           N  
ATOM   4675  CA  PHE A 951     153.816 193.014 233.061  1.00  0.00           C  
ATOM   4676  C   PHE A 951     153.339 192.444 231.765  1.00  0.00           C  
ATOM   4677  O   PHE A 951     152.635 191.442 231.758  1.00  0.00           O  
ATOM   4678  CB  PHE A 951     155.240 192.528 233.341  1.00  0.00           C  
ATOM   4679  CG  PHE A 951     155.850 193.134 234.573  1.00  0.00           C  
ATOM   4680  CD1 PHE A 951     155.702 192.516 235.806  1.00  0.00           C  
ATOM   4681  CD2 PHE A 951     156.570 194.314 234.513  1.00  0.00           C  
ATOM   4682  CE1 PHE A 951     156.253 193.053 236.954  1.00  0.00           C  
ATOM   4683  CE2 PHE A 951     157.125 194.856 235.656  1.00  0.00           C  
ATOM   4684  CZ  PHE A 951     156.968 194.229 236.876  1.00  0.00           C  
ATOM   4685  H   PHE A 951     152.551 191.733 234.208  1.00  0.00           H  
ATOM   4686  HA  PHE A 951     153.808 194.102 233.001  1.00  0.00           H  
ATOM   4687 1HB  PHE A 951     155.229 191.445 233.456  1.00  0.00           H  
ATOM   4688 2HB  PHE A 951     155.884 192.762 232.494  1.00  0.00           H  
ATOM   4689  HD1 PHE A 951     155.136 191.586 235.860  1.00  0.00           H  
ATOM   4690  HD2 PHE A 951     156.698 194.815 233.552  1.00  0.00           H  
ATOM   4691  HE1 PHE A 951     156.124 192.551 237.912  1.00  0.00           H  
ATOM   4692  HE2 PHE A 951     157.692 195.785 235.602  1.00  0.00           H  
ATOM   4693  HZ  PHE A 951     157.407 194.663 237.773  1.00  0.00           H  
ATOM   4694  N   PRO A 952     153.759 193.061 230.668  1.00  0.00           N  
ATOM   4695  CA  PRO A 952     153.661 192.667 229.288  1.00  0.00           C  
ATOM   4696  C   PRO A 952     154.349 191.353 229.022  1.00  0.00           C  
ATOM   4697  O   PRO A 952     154.877 190.726 229.930  1.00  0.00           O  
ATOM   4698  CB  PRO A 952     154.364 193.794 228.525  1.00  0.00           C  
ATOM   4699  CG  PRO A 952     154.193 195.001 229.383  1.00  0.00           C  
ATOM   4700  CD  PRO A 952     154.238 194.461 230.788  1.00  0.00           C  
ATOM   4701  HA  PRO A 952     152.601 192.638 228.994  1.00  0.00           H  
ATOM   4702 1HB  PRO A 952     155.416 193.507 228.382  1.00  0.00           H  
ATOM   4703 2HB  PRO A 952     153.915 193.923 227.529  1.00  0.00           H  
ATOM   4704 1HG  PRO A 952     154.993 195.728 229.180  1.00  0.00           H  
ATOM   4705 2HG  PRO A 952     153.242 195.502 229.150  1.00  0.00           H  
ATOM   4706 1HD  PRO A 952     155.274 194.466 231.157  1.00  0.00           H  
ATOM   4707 2HD  PRO A 952     153.587 195.094 231.410  1.00  0.00           H  
ATOM   4708  N   GLU A 953     154.275 190.908 227.788  1.00  0.00           N  
ATOM   4709  CA  GLU A 953     154.692 189.563 227.394  1.00  0.00           C  
ATOM   4710  C   GLU A 953     154.569 189.411 225.926  1.00  0.00           C  
ATOM   4711  O   GLU A 953     155.457 188.878 225.261  1.00  0.00           O  
ATOM   4712  CB  GLU A 953     153.837 188.517 228.112  1.00  0.00           C  
ATOM   4713  CG  GLU A 953     154.241 187.066 227.892  1.00  0.00           C  
ATOM   4714  CD  GLU A 953     153.387 186.132 228.705  1.00  0.00           C  
ATOM   4715  OE1 GLU A 953     152.524 186.619 229.393  1.00  0.00           O  
ATOM   4716  OE2 GLU A 953     153.581 184.940 228.651  1.00  0.00           O1-
ATOM   4717  H   GLU A 953     153.856 191.504 227.094  1.00  0.00           H  
ATOM   4718  HA  GLU A 953     155.738 189.416 227.664  1.00  0.00           H  
ATOM   4719 1HB  GLU A 953     153.859 188.688 229.188  1.00  0.00           H  
ATOM   4720 2HB  GLU A 953     152.801 188.618 227.788  1.00  0.00           H  
ATOM   4721 1HG  GLU A 953     154.140 186.822 226.834  1.00  0.00           H  
ATOM   4722 2HG  GLU A 953     155.288 186.938 228.161  1.00  0.00           H  
ATOM   4723  N   TRP A 954     153.476 189.957 225.408  1.00  0.00           N  
ATOM   4724  CA  TRP A 954     153.100 189.938 224.023  1.00  0.00           C  
ATOM   4725  C   TRP A 954     154.197 190.335 223.039  1.00  0.00           C  
ATOM   4726  O   TRP A 954     154.179 189.875 221.910  1.00  0.00           O  
ATOM   4727  CB  TRP A 954     151.907 190.886 223.882  1.00  0.00           C  
ATOM   4728  CG  TRP A 954     152.218 192.327 224.150  1.00  0.00           C  
ATOM   4729  CD1 TRP A 954     152.326 192.905 225.380  1.00  0.00           C  
ATOM   4730  CD2 TRP A 954     152.464 193.381 223.189  1.00  0.00           C  
ATOM   4731  CE2 TRP A 954     152.709 194.548 223.917  1.00  0.00           C  
ATOM   4732  CE3 TRP A 954     152.496 193.425 221.790  1.00  0.00           C  
ATOM   4733  NE1 TRP A 954     152.619 194.240 225.251  1.00  0.00           N  
ATOM   4734  CZ2 TRP A 954     152.981 195.755 223.298  1.00  0.00           C  
ATOM   4735  CZ3 TRP A 954     152.772 194.637 221.168  1.00  0.00           C  
ATOM   4736  CH2 TRP A 954     153.008 195.771 221.904  1.00  0.00           C  
ATOM   4737  H   TRP A 954     152.831 190.388 226.046  1.00  0.00           H  
ATOM   4738  HA  TRP A 954     152.803 188.920 223.773  1.00  0.00           H  
ATOM   4739 1HB  TRP A 954     151.507 190.813 222.871  1.00  0.00           H  
ATOM   4740 2HB  TRP A 954     151.121 190.580 224.572  1.00  0.00           H  
ATOM   4741  HD1 TRP A 954     152.197 192.383 226.326  1.00  0.00           H  
ATOM   4742  HE1 TRP A 954     152.747 194.891 226.013  1.00  0.00           H  
ATOM   4743  HE3 TRP A 954     152.312 192.527 221.202  1.00  0.00           H  
ATOM   4744  HZ2 TRP A 954     153.172 196.666 223.865  1.00  0.00           H  
ATOM   4745  HZ3 TRP A 954     152.794 194.665 220.078  1.00  0.00           H  
ATOM   4746  HH2 TRP A 954     153.222 196.705 221.384  1.00  0.00           H  
ATOM   4747  N   ILE A 955     155.139 191.204 223.437  1.00  0.00           N  
ATOM   4748  CA  ILE A 955     156.238 191.578 222.577  1.00  0.00           C  
ATOM   4749  C   ILE A 955     157.066 190.379 222.113  1.00  0.00           C  
ATOM   4750  O   ILE A 955     157.619 190.378 221.015  1.00  0.00           O  
ATOM   4751  CB  ILE A 955     157.186 192.576 223.267  1.00  0.00           C  
ATOM   4752  CG1 ILE A 955     156.504 193.941 223.392  1.00  0.00           C  
ATOM   4753  CG2 ILE A 955     158.496 192.700 222.504  1.00  0.00           C  
ATOM   4754  CD1 ILE A 955     156.230 194.572 222.046  1.00  0.00           C  
ATOM   4755  H   ILE A 955     155.074 191.612 224.354  1.00  0.00           H  
ATOM   4756  HA  ILE A 955     155.825 192.047 221.684  1.00  0.00           H  
ATOM   4757  HB  ILE A 955     157.397 192.226 224.277  1.00  0.00           H  
ATOM   4758 1HG1 ILE A 955     155.564 193.823 223.931  1.00  0.00           H  
ATOM   4759 2HG1 ILE A 955     157.139 194.608 223.975  1.00  0.00           H  
ATOM   4760 1HG2 ILE A 955     159.147 193.412 223.012  1.00  0.00           H  
ATOM   4761 2HG2 ILE A 955     158.985 191.728 222.462  1.00  0.00           H  
ATOM   4762 3HG2 ILE A 955     158.296 193.051 221.492  1.00  0.00           H  
ATOM   4763 1HD1 ILE A 955     155.746 195.539 222.189  1.00  0.00           H  
ATOM   4764 2HD1 ILE A 955     157.170 194.713 221.511  1.00  0.00           H  
ATOM   4765 3HD1 ILE A 955     155.576 193.922 221.466  1.00  0.00           H  
ATOM   4766  N   THR A 956     157.188 189.362 222.959  1.00  0.00           N  
ATOM   4767  CA  THR A 956     157.994 188.199 222.562  1.00  0.00           C  
ATOM   4768  C   THR A 956     157.265 187.274 221.642  1.00  0.00           C  
ATOM   4769  O   THR A 956     157.809 186.244 221.235  1.00  0.00           O  
ATOM   4770  CB  THR A 956     158.441 187.418 223.812  1.00  0.00           C  
ATOM   4771  CG2 THR A 956     159.425 188.272 224.597  1.00  0.00           C  
ATOM   4772  OG1 THR A 956     157.320 187.093 224.644  1.00  0.00           O  
ATOM   4773  H   THR A 956     156.722 189.376 223.862  1.00  0.00           H  
ATOM   4774  HA  THR A 956     158.888 188.572 222.061  1.00  0.00           H  
ATOM   4775  HB  THR A 956     158.916 186.486 223.507  1.00  0.00           H  
ATOM   4776  HG1 THR A 956     157.624 186.607 225.414  1.00  0.00           H  
ATOM   4777 1HG2 THR A 956     159.741 187.719 225.481  1.00  0.00           H  
ATOM   4778 2HG2 THR A 956     160.290 188.500 223.975  1.00  0.00           H  
ATOM   4779 3HG2 THR A 956     158.941 189.201 224.896  1.00  0.00           H  
ATOM   4780  N   ILE A 957     156.029 187.577 221.302  1.00  0.00           N  
ATOM   4781  CA  ILE A 957     155.380 186.773 220.304  1.00  0.00           C  
ATOM   4782  C   ILE A 957     156.082 187.115 218.976  1.00  0.00           C  
ATOM   4783  O   ILE A 957     156.370 186.218 218.195  1.00  0.00           O  
ATOM   4784  CB  ILE A 957     153.869 187.050 220.213  1.00  0.00           C  
ATOM   4785  CG1 ILE A 957     153.169 186.583 221.492  1.00  0.00           C  
ATOM   4786  CG2 ILE A 957     153.299 186.354 218.986  1.00  0.00           C  
ATOM   4787  CD1 ILE A 957     151.737 187.056 221.606  1.00  0.00           C  
ATOM   4788  H   ILE A 957     155.529 188.352 221.712  1.00  0.00           H  
ATOM   4789  HA  ILE A 957     155.510 185.718 220.544  1.00  0.00           H  
ATOM   4790  HB  ILE A 957     153.654 188.115 220.131  1.00  0.00           H  
ATOM   4791 1HG1 ILE A 957     153.181 185.494 221.524  1.00  0.00           H  
ATOM   4792 2HG1 ILE A 957     153.729 186.953 222.351  1.00  0.00           H  
ATOM   4793 1HG2 ILE A 957     152.229 186.549 218.921  1.00  0.00           H  
ATOM   4794 2HG2 ILE A 957     153.791 186.733 218.092  1.00  0.00           H  
ATOM   4795 3HG2 ILE A 957     153.468 185.280 219.066  1.00  0.00           H  
ATOM   4796 1HD1 ILE A 957     151.306 186.687 222.537  1.00  0.00           H  
ATOM   4797 2HD1 ILE A 957     151.713 188.146 221.601  1.00  0.00           H  
ATOM   4798 3HD1 ILE A 957     151.161 186.675 220.764  1.00  0.00           H  
ATOM   4799  N   PRO A 958     156.355 188.423 218.695  1.00  0.00           N  
ATOM   4800  CA  PRO A 958     157.205 188.853 217.606  1.00  0.00           C  
ATOM   4801  C   PRO A 958     158.599 188.320 217.747  1.00  0.00           C  
ATOM   4802  O   PRO A 958     159.198 187.978 216.743  1.00  0.00           O  
ATOM   4803  CB  PRO A 958     157.185 190.381 217.716  1.00  0.00           C  
ATOM   4804  CG  PRO A 958     155.779 190.659 218.127  1.00  0.00           C  
ATOM   4805  CD  PRO A 958     155.379 189.493 218.991  1.00  0.00           C  
ATOM   4806  HA  PRO A 958     156.767 188.535 216.674  1.00  0.00           H  
ATOM   4807 1HB  PRO A 958     157.932 190.719 218.449  1.00  0.00           H  
ATOM   4808 2HB  PRO A 958     157.458 190.833 216.751  1.00  0.00           H  
ATOM   4809 1HG  PRO A 958     155.726 191.616 218.668  1.00  0.00           H  
ATOM   4810 2HG  PRO A 958     155.138 190.758 217.239  1.00  0.00           H  
ATOM   4811 1HD  PRO A 958     155.506 189.783 220.045  1.00  0.00           H  
ATOM   4812 2HD  PRO A 958     154.335 189.233 218.763  1.00  0.00           H  
ATOM   4813  N   LEU A 959     159.104 188.170 218.951  1.00  0.00           N  
ATOM   4814  CA  LEU A 959     160.406 187.560 219.105  1.00  0.00           C  
ATOM   4815  C   LEU A 959     160.470 186.259 218.345  1.00  0.00           C  
ATOM   4816  O   LEU A 959     161.388 186.035 217.561  1.00  0.00           O  
ATOM   4817  CB  LEU A 959     160.749 187.294 220.576  1.00  0.00           C  
ATOM   4818  CG  LEU A 959     162.144 186.728 220.871  1.00  0.00           C  
ATOM   4819  CD1 LEU A 959     162.527 187.066 222.305  1.00  0.00           C  
ATOM   4820  CD2 LEU A 959     162.138 185.224 220.640  1.00  0.00           C  
ATOM   4821  H   LEU A 959     158.604 188.543 219.750  1.00  0.00           H  
ATOM   4822  HA  LEU A 959     161.157 188.243 218.707  1.00  0.00           H  
ATOM   4823 1HB  LEU A 959     160.657 188.231 221.122  1.00  0.00           H  
ATOM   4824 2HB  LEU A 959     160.029 186.587 220.988  1.00  0.00           H  
ATOM   4825  HG  LEU A 959     162.878 187.191 220.211  1.00  0.00           H  
ATOM   4826 1HD1 LEU A 959     163.518 186.666 222.520  1.00  0.00           H  
ATOM   4827 2HD1 LEU A 959     162.538 188.148 222.435  1.00  0.00           H  
ATOM   4828 3HD1 LEU A 959     161.802 186.625 222.988  1.00  0.00           H  
ATOM   4829 1HD2 LEU A 959     163.130 184.821 220.848  1.00  0.00           H  
ATOM   4830 2HD2 LEU A 959     161.410 184.757 221.303  1.00  0.00           H  
ATOM   4831 3HD2 LEU A 959     161.872 185.012 219.604  1.00  0.00           H  
ATOM   4832  N   VAL A 960     159.454 185.425 218.545  1.00  0.00           N  
ATOM   4833  CA  VAL A 960     159.381 184.150 217.869  1.00  0.00           C  
ATOM   4834  C   VAL A 960     159.290 184.330 216.341  1.00  0.00           C  
ATOM   4835  O   VAL A 960     160.020 183.688 215.595  1.00  0.00           O  
ATOM   4836  CB  VAL A 960     158.154 183.365 218.366  1.00  0.00           C  
ATOM   4837  CG1 VAL A 960     157.977 182.107 217.529  1.00  0.00           C  
ATOM   4838  CG2 VAL A 960     158.345 183.041 219.840  1.00  0.00           C  
ATOM   4839  H   VAL A 960     158.756 185.668 219.234  1.00  0.00           H  
ATOM   4840  HA  VAL A 960     160.275 183.580 218.112  1.00  0.00           H  
ATOM   4841  HB  VAL A 960     157.252 183.965 218.237  1.00  0.00           H  
ATOM   4842 1HG1 VAL A 960     157.107 181.553 217.884  1.00  0.00           H  
ATOM   4843 2HG1 VAL A 960     157.830 182.381 216.485  1.00  0.00           H  
ATOM   4844 3HG1 VAL A 960     158.865 181.482 217.620  1.00  0.00           H  
ATOM   4845 1HG2 VAL A 960     157.483 182.485 220.206  1.00  0.00           H  
ATOM   4846 2HG2 VAL A 960     159.246 182.439 219.961  1.00  0.00           H  
ATOM   4847 3HG2 VAL A 960     158.447 183.966 220.408  1.00  0.00           H  
ATOM   4848  N   CYS A 961     158.447 185.273 215.910  1.00  0.00           N  
ATOM   4849  CA  CYS A 961     158.252 185.534 214.486  1.00  0.00           C  
ATOM   4850  C   CYS A 961     159.538 185.937 213.841  1.00  0.00           C  
ATOM   4851  O   CYS A 961     159.874 185.491 212.744  1.00  0.00           O  
ATOM   4852  CB  CYS A 961     157.224 186.649 214.291  1.00  0.00           C  
ATOM   4853  SG  CYS A 961     155.541 186.182 214.760  1.00  0.00           S  
ATOM   4854  H   CYS A 961     157.833 185.709 216.573  1.00  0.00           H  
ATOM   4855  HA  CYS A 961     157.903 184.619 214.005  1.00  0.00           H  
ATOM   4856 1HB  CYS A 961     157.511 187.519 214.882  1.00  0.00           H  
ATOM   4857 2HB  CYS A 961     157.212 186.955 213.245  1.00  0.00           H  
ATOM   4858  HG  CYS A 961     154.984 187.352 214.460  1.00  0.00           H  
ATOM   4859  N   ILE A 962     160.273 186.776 214.550  1.00  0.00           N  
ATOM   4860  CA  ILE A 962     161.551 187.258 214.140  1.00  0.00           C  
ATOM   4861  C   ILE A 962     162.520 186.106 214.004  1.00  0.00           C  
ATOM   4862  O   ILE A 962     163.182 185.975 212.984  1.00  0.00           O  
ATOM   4863  CB  ILE A 962     162.095 188.291 215.144  1.00  0.00           C  
ATOM   4864  CG1 ILE A 962     161.253 189.568 215.101  1.00  0.00           C  
ATOM   4865  CG2 ILE A 962     163.555 188.594 214.844  1.00  0.00           C  
ATOM   4866  CD1 ILE A 962     161.518 190.487 216.272  1.00  0.00           C  
ATOM   4867  H   ILE A 962     159.912 187.093 215.430  1.00  0.00           H  
ATOM   4868  HA  ILE A 962     161.445 187.757 213.185  1.00  0.00           H  
ATOM   4869  HB  ILE A 962     162.015 187.896 216.157  1.00  0.00           H  
ATOM   4870 1HG1 ILE A 962     161.465 190.103 214.176  1.00  0.00           H  
ATOM   4871 2HG1 ILE A 962     160.195 189.305 215.096  1.00  0.00           H  
ATOM   4872 1HG2 ILE A 962     163.929 189.326 215.560  1.00  0.00           H  
ATOM   4873 2HG2 ILE A 962     164.141 187.680 214.922  1.00  0.00           H  
ATOM   4874 3HG2 ILE A 962     163.643 188.996 213.835  1.00  0.00           H  
ATOM   4875 1HD1 ILE A 962     160.892 191.376 216.187  1.00  0.00           H  
ATOM   4876 2HD1 ILE A 962     161.286 189.967 217.202  1.00  0.00           H  
ATOM   4877 3HD1 ILE A 962     162.567 190.782 216.273  1.00  0.00           H  
ATOM   4878  N   TYR A 963     162.555 185.244 215.027  1.00  0.00           N  
ATOM   4879  CA  TYR A 963     163.431 184.081 214.990  1.00  0.00           C  
ATOM   4880  C   TYR A 963     163.220 183.319 213.732  1.00  0.00           C  
ATOM   4881  O   TYR A 963     164.171 182.975 213.048  1.00  0.00           O  
ATOM   4882  CB  TYR A 963     163.197 183.170 216.198  1.00  0.00           C  
ATOM   4883  CG  TYR A 963     164.049 181.921 216.136  1.00  0.00           C  
ATOM   4884  CD1 TYR A 963     165.330 181.929 216.668  1.00  0.00           C  
ATOM   4885  CD2 TYR A 963     163.551 180.768 215.549  1.00  0.00           C  
ATOM   4886  CE1 TYR A 963     166.110 180.790 216.613  1.00  0.00           C  
ATOM   4887  CE2 TYR A 963     164.332 179.629 215.495  1.00  0.00           C  
ATOM   4888  CZ  TYR A 963     165.606 179.638 216.024  1.00  0.00           C  
ATOM   4889  OH  TYR A 963     166.383 178.504 215.970  1.00  0.00           O  
ATOM   4890  H   TYR A 963     161.979 185.401 215.832  1.00  0.00           H  
ATOM   4891  HA  TYR A 963     164.453 184.417 215.038  1.00  0.00           H  
ATOM   4892 1HB  TYR A 963     163.424 183.707 217.120  1.00  0.00           H  
ATOM   4893 2HB  TYR A 963     162.151 182.873 216.259  1.00  0.00           H  
ATOM   4894  HD1 TYR A 963     165.720 182.837 217.130  1.00  0.00           H  
ATOM   4895  HD2 TYR A 963     162.545 180.759 215.129  1.00  0.00           H  
ATOM   4896  HE1 TYR A 963     167.116 180.796 217.031  1.00  0.00           H  
ATOM   4897  HE2 TYR A 963     163.941 178.723 215.032  1.00  0.00           H  
ATOM   4898  HH  TYR A 963     167.234 178.680 216.380  1.00  0.00           H  
ATOM   4899  N   MET A 964     161.961 183.041 213.439  1.00  0.00           N  
ATOM   4900  CA  MET A 964     161.612 182.324 212.234  1.00  0.00           C  
ATOM   4901  C   MET A 964     162.281 182.908 210.972  1.00  0.00           C  
ATOM   4902  O   MET A 964     163.257 182.356 210.451  1.00  0.00           O  
ATOM   4903  CB  MET A 964     160.098 182.292 212.038  1.00  0.00           C  
ATOM   4904  CG  MET A 964     159.689 181.565 210.765  1.00  0.00           C  
ATOM   4905  SD  MET A 964     157.928 181.725 210.410  1.00  0.00           S  
ATOM   4906  CE  MET A 964     157.893 183.452 209.941  1.00  0.00           C  
ATOM   4907  H   MET A 964     161.233 183.321 214.078  1.00  0.00           H  
ATOM   4908  HA  MET A 964     161.952 181.299 212.351  1.00  0.00           H  
ATOM   4909 1HB  MET A 964     159.629 181.800 212.889  1.00  0.00           H  
ATOM   4910 2HB  MET A 964     159.697 183.306 211.998  1.00  0.00           H  
ATOM   4911 1HG  MET A 964     160.248 181.966 209.920  1.00  0.00           H  
ATOM   4912 2HG  MET A 964     159.929 180.507 210.862  1.00  0.00           H  
ATOM   4913 1HE  MET A 964     156.873 183.739 209.684  1.00  0.00           H  
ATOM   4914 2HE  MET A 964     158.243 184.063 210.775  1.00  0.00           H  
ATOM   4915 3HE  MET A 964     158.542 183.609 209.079  1.00  0.00           H  
ATOM   4916  N   LEU A 965     161.917 184.153 210.644  1.00  0.00           N  
ATOM   4917  CA  LEU A 965     162.461 184.755 209.436  1.00  0.00           C  
ATOM   4918  C   LEU A 965     163.953 184.859 209.493  1.00  0.00           C  
ATOM   4919  O   LEU A 965     164.650 184.487 208.565  1.00  0.00           O  
ATOM   4920  CB  LEU A 965     161.878 186.156 209.214  1.00  0.00           C  
ATOM   4921  CG  LEU A 965     162.457 186.895 208.000  1.00  0.00           C  
ATOM   4922  CD1 LEU A 965     162.220 186.066 206.746  1.00  0.00           C  
ATOM   4923  CD2 LEU A 965     161.808 188.266 207.884  1.00  0.00           C  
ATOM   4924  H   LEU A 965     161.137 184.583 211.114  1.00  0.00           H  
ATOM   4925  HA  LEU A 965     162.211 184.119 208.587  1.00  0.00           H  
ATOM   4926 1HB  LEU A 965     160.801 186.072 209.081  1.00  0.00           H  
ATOM   4927 2HB  LEU A 965     162.063 186.760 210.102  1.00  0.00           H  
ATOM   4928  HG  LEU A 965     163.534 187.014 208.122  1.00  0.00           H  
ATOM   4929 1HD1 LEU A 965     162.630 186.587 205.881  1.00  0.00           H  
ATOM   4930 2HD1 LEU A 965     162.710 185.098 206.850  1.00  0.00           H  
ATOM   4931 3HD1 LEU A 965     161.148 185.923 206.613  1.00  0.00           H  
ATOM   4932 1HD2 LEU A 965     162.220 188.792 207.022  1.00  0.00           H  
ATOM   4933 2HD2 LEU A 965     160.732 188.150 207.758  1.00  0.00           H  
ATOM   4934 3HD2 LEU A 965     162.008 188.840 208.789  1.00  0.00           H  
ATOM   4935  N   SER A 966     164.443 185.352 210.591  1.00  0.00           N  
ATOM   4936  CA  SER A 966     165.842 185.550 210.772  1.00  0.00           C  
ATOM   4937  C   SER A 966     166.652 184.273 210.688  1.00  0.00           C  
ATOM   4938  O   SER A 966     167.827 184.301 210.349  1.00  0.00           O
[truncated: 1,450,067 more chars]
